# Supplementary material for: De novo transcriptome sequencing and gene co-expression reveal a genomic basis for drought sensitivity and evidence of a rapid local adaptation on Atlas cedar (Cedrus atlantica)
Source: Front Plant Sci. 2023 Apr 19;14:1116863. doi: 10.3389/fpls.2023.1116863 (PMC10155838; doi:10.3389/fpls.2023.1116863)
Supplement: Supplementary file 2 [file Table_2.xlsx]

## Sheet: Cedrus
Table S2. Eco-physiological values (A and Gs) by individual classified by treatment/response and population. C, control; I, immediate treatment, E, extended treatment, R, drought resilient; N, non-resilient; F, Fiñana; D, Dornajo
				C			I			E			Post-drought recovery
treat	pop	tree	cone	A	Gs	WUE	A	Gs	WUE	A	Gs	WUE	A	Gs	WUE
C	D	3	2	6.29	99.7	63.0893
C	D	5	3	6.05	45.5	132.967
C	F	2	2	5.11	71.6	71.3687
C	F	2	5	5.17	52.4	98.6641
C	F	4	1	4.49	68	66.0294
C	F	4	4	5.99	68.9	86.9376
I	D	3	1	7.8556	112.34	69.927	7.43	82	90.6098
I	D	3	2	6.67	61.6	108.279	4.02	22.1	181.9
I	D	3	4	7.26	73.4	98.9101	5.49	41.5	132.289
I	D	4	5	6.75	100	67.5	4.99	41.3	120.823
I	D	4	5	7.84	82.8	94.686	4.21	28.6	147.203
I	F	1	3	7.2	83.4	86.3309	6.4	68.3	93.7042
I	F	2	1	5.99	71.7	83.5425	4.7	39.9	117.794
I	F	2	1	7.02	68.7	102.183	5.73	40.9	140.098
I	F	2	1	7.46	92.6	80.5616	7.12	64.7	110.046
I	F	2	4	7.8	107.42	72.6122	5.59	59	94.7458
I	F	3	3	7.1	67.5	105.185	6.04	52.3	115.488
I	F	4	2	5.08	89.5	56.7598	4.07	44.9	90.6459
I	F	4	4	7.26	73.4	98.9101	6.55	86.1	76.0743
I	F	5	2	6.3	53.1	118.644	4.6	29.3	156.997
I	F	5	5	5.54	83.7	66.1888	4.19	35	119.714
R	D	5	4	7.04	79.3	88.7768	5.27	38.3	137.598	0.73	5.18	140.927	2.92	19.3	151.295
R	D	5	4	7.04	79.3	88.7768	5.27	38.3	137.598	0.73	5.18	140.927	4.1	42.3	96.9267
R	D	5	1	6.15	55.2	111.413	1.77	9.2	192.391	0.439	2.84	154.577	3.67	33.9	108.26
R	D	3	3	5.44	36.7	148.229	1.24	35.4	35.0282	0.529	4.5	117.556	3.71	62.2	59.6463
R	D	4	3	6.89	82.6	83.414	5.62	44.9	125.167	0.86	7.8	110.256	4.7	38.5	122.078
R	D	5	4	6.34	42.5	149.176	2.71	57.6	47.0486	1.41	6.64	212.349	4.8	29.8	161.074
R	D	5	4	6.34	42.5	149.176	2.71	57.6	47.0486	1.41	6.64	212.349	7.22	61.6	117.208
R	F	2	2	5.95	58	102.586	4.77	31.6	150.949	0.76	3.3	230.303	3.91	23.8	164.286
R	F	3	4	3.33	22	151.364	1.21	13.1	92.3664	0.616	2.14	287.85	2.3	10.4	221.154
R	F	1	3	6.63	64.6	102.632	5.12	37.9	135.092	1.19	7.5	158.667	5.81	59.1	98.308
R	F	3	1	5.12	52.2	98.0843	3.06	19.6	156.122	1.26	5.2	242.308	4.67	53.7	86.9646
N	D	2	3	6.75	60.5	111.57	1.79	40.2	44.5274	0.375	3.4	110.294	0.01	0.1	100
N	D	5	1	5.81	48	121.042	1.16	24.5	47.3469	0.222	3.1	71.6129	0.04	3.5	11.4286
N	D	3	5	6.75	104	64.9038	3.98	25.6	155.469	0.525	2.58	203.488	0.16	1.9	84.2105
N	D	5	3	6.47	72.1	89.7365	1.27	8.4	151.19	1.27	4.03	315.136	0.63	4.1	153.659
N	F	3	4	5.33	63.6	83.805	1.81	44	41.1364	0.337	2.62	128.626	0.03	1.5	20
N	F	5	4	5.56	38.6	144.041	2.71	57.6	47.0486	0.63	4.2	150	0.1	0.6	166.667
N	F	5	1	5.57	77.5	71.871	4.68	39.6	118.182	0.327	2.6	125.769	0.19	4.3	44.186
N	F	5	1	5.42	87.1	62.2273	2.34	66.7	35.0825	0.66	8.17	80.7834	0.82	8.32	98.5577
