# Supplementary material for: De novo transcriptome sequencing and gene co-expression reveal a genomic basis for drought sensitivity and evidence of a rapid local adaptation on Atlas cedar (Cedrus atlantica)
Source: Front Plant Sci. 2023 Apr 19;14:1116863. doi: 10.3389/fpls.2023.1116863 (PMC10155838; doi:10.3389/fpls.2023.1116863)
Supplement: Supplementary file 3 [file Table_3.csv]

Table S4. Gene Ontology (GO) functions of the top 15 most interconnected genes (hub genes) of module Aquamarine (up-regulated genes in the I vs C treatment comparison) for Fi�ana samples.
GeneID	GO Function
ABIES09_005570T13	probable inactive serine threonine- kinase scy1
ABIES09_017374T7	receptor kinase TMK1-like
ABIES09_011207T2	uncharacterized protein LOC104802123
ABIES09_055085T1	transcription termination factor MTERF4, chloroplastic
ABIES09_009552T10	Uncharacterized_protein
ABIES09_016878T7	coatomer subunit delta
ABIES09_022951T2	Uncharacterized protein
ABIES09_000901T21	Tetratricopeptide_repeat-containing_domain
ABIES09_017279T5	unfound
ABIES09_011612T4	lncRNA
ABIES09_007640T11	isoamylase_3,_chloroplastic_isoform_X1
ABIES09_007235T10	Uncharacterized_protein
ABIES09_016035T7	high chlorophyll fluorescent 107
ABIES09_008726T1	GPI_ethanolamine_phosphate_transferase_1
ABIES09_003434T13	XAP5_CIRCADIAN_TIMEKEEPER
