# Supplementary material for: De novo transcriptome sequencing and gene co-expression reveal a genomic basis for drought sensitivity and evidence of a rapid local adaptation on Atlas cedar (Cedrus atlantica)
Source: Front Plant Sci. 2023 Apr 19;14:1116863. doi: 10.3389/fpls.2023.1116863 (PMC10155838; doi:10.3389/fpls.2023.1116863)
Supplement: Supplementary file 4 [file Table_4.csv]

Table S5. Gene Ontology (GO) functions of the 6 genes of module Lightblue (down-regulated genes in the I vs C treatment comparison) for Fi�ana samples.
GeneID	GO Function
ABIES09_002922T15	Not found
ABIES09_012753T3	probable plastid-lipid-associated 8, chloroplastic
ABIES09_013689T4	leucine-rich repeat receptor-like serine threonine tyrosine- kinase
ABIES09_017209T4	DNA damage-binding 1
ABIES09_027095T3	soluble inorganic pyrophosphatase 6, chloroplastic-like
ABIES09_051413T2	nitrile-specifier 5
