# Supplementary material for: De novo transcriptome sequencing and gene co-expression reveal a genomic basis for drought sensitivity and evidence of a rapid local adaptation on Atlas cedar (Cedrus atlantica)
Source: Front Plant Sci. 2023 Apr 19;14:1116863. doi: 10.3389/fpls.2023.1116863 (PMC10155838; doi:10.3389/fpls.2023.1116863)
Supplement: Supplementary file 5 [file Table_5.csv]

Table S6. Gene Ontology (GO) functions of the top 27 most interconnected genes (hub genes) of module Red (up-regulated genes in the E vs I treatment comparison) for Fi�ana samples.
GeneID	GO Function
ABIES09_052809T1	malate synthase, glyoxysomal
ABIES09_057872T1	Uncharacterized_protein
ABIES09_004083T12	acetate_butyrate--_ligase_AAE7,_peroxisomal
ABIES09_005541T14	NRT1_PTR_FAMILY_-like
ABIES09_006366T1	Uncharacterized_protein
ABIES09_011718T5	water-stress inducible 1, partial
ABIES09_044656T1	Unfound
ABIES09_012365T4	regulator of nonsense transcripts 1 homolog
ABIES09_008582T8	FLOWERING LOCUS D isoform X1
ABIES09_008721T3	Unfound
ABIES09_001342T3	probable E3 ubiquitin- ligase HIP1 isoform X1
ABIES09_049427T2	receptor_kinase_HAIKU2
ABIES09_009339T9	LHY isoform X1
ABIES09_009537T5	Unknown
ABIES09_064764T2	heavy metal-associated isoprenylated plant 23-like
ABIES09_010451T8	Unknown
ABIES09_064905T2	Unknown
ABIES09_109939T1	probable carboxylesterase 15
ABIES09_011718T9	Unknown
ABIES09_014247T8	Unknown
ABIES09_000600T18	uncharacterized membrane At4g09580-like
ABIES09_017380T3	Unknown
ABIES09_001842T7	probable E3 ubiquitin- ligase XERICO
ABIES09_003923T6	Unknown
ABIES09_026218T1	Unknown
ABIES09_027847T2	sugar transport 7-like
ABIES09_030082T4	exocyst complex component EXO70A1
