# Supplementary material for: De novo transcriptome sequencing and gene co-expression reveal a genomic basis for drought sensitivity and evidence of a rapid local adaptation on Atlas cedar (Cedrus atlantica)
Source: Front Plant Sci. 2023 Apr 19;14:1116863. doi: 10.3389/fpls.2023.1116863 (PMC10155838; doi:10.3389/fpls.2023.1116863)
Supplement: Supplementary file 6 [file Table_6.csv]

Table S7. Gene Ontology (GO) functions of the top 31 most interconnected genes (hub genes) of module Beige (down-regulated genes in the E vs I treatment comparison) for Fi�ana samples.
GeneID	GO Function
ABIES09_011992T5	Unfound
ABIES09_007500T2	Unfound
ABIES09_011130T4	isoflavone reductase , partial
ABIES09_004514T9	mitochondrial adenine nucleotide transporter ADNT1
ABIES09_055115T2	probable purine permease 11
ABIES09_028591T1	lncRNA
ABIES09_006288T9	metal_transporter_Nramp3-like
ABIES09_002390T14	phosphoglycerate kinase
ABIES09_102369T1	flavonoid 3 ,5 -hydroxylase
ABIES09_024318T6	Unfound
ABIES09_034327T2	F-box_PP2-A15
ABIES09_037073T2	ornithine decarboxylase-like
ABIES09_023375T5	Uncharacterized_protein
ABIES09_023980T3	Unfound
ABIES09_005353T2	kinesin KIN-14I
ABIES09_005511T4	Lysosomal Pro-X carboxypeptidase
ABIES09_005751T5	glutamate decarboxylase-like
ABIES09_027705T4	probable carboxylesterase 15
ABIES09_000038T34	MLO 6
ABIES09_036629T2	Unfound
ABIES09_038354T2	beta-tubulin, partial
ABIES09_001097T1	probable strigolactone esterase DAD2
ABIES09_014526T3	serine arginine-rich splicing factor 4-like
ABIES09_015002T2	xylose isomerase
ABIES09_002080T5	cellulose synthase E6
ABIES09_101827T1	WAT1-related At1g21890
ABIES09_016878T5	coatomer subunit delta
ABIES09_016908T3	photosystem I reaction center subunit VI-1, chloroplastic
ABIES09_022497T1	Unfound
ABIES09_022497T5	Unfound
ABIES09_004106T8	boron transporter 4-like
