# Supplementary material for: De novo transcriptome sequencing and gene co-expression reveal a genomic basis for drought sensitivity and evidence of a rapid local adaptation on Atlas cedar (Cedrus atlantica)
Source: Front Plant Sci. 2023 Apr 19;14:1116863. doi: 10.3389/fpls.2023.1116863 (PMC10155838; doi:10.3389/fpls.2023.1116863)
Supplement: Supplementary file 7 [file Table_7.csv]

Table S8. Gene Ontology (GO) functions of the top 161 most interconnected genes (hub genes) of module Paleturquoise (up-regulated genes in the R vs N response comparison) for Fiñana samples.
GeneID	logFC	GO function
ABIES09_015812T6	12.5187227258752	glyceraldehyde-3-phosphate dehydrogenase B	chloroplastic
ABIES09_016071T1	12.0005050577061	casein kinase II subunit beta-4 isoform X1
ABIES09_016398T8	7.53265063143868	Unfound
ABIES09_016723T1	13.4783552213505	Unfound
ABIES09_016810T3	12.3878293405779	Unfound
ABIES09_016887T2	10.5225184311549	pre-mRNA-processing factor 19-like
ABIES09_017555T6	7.38757273714918	trichome birefringence-like 36
ABIES09_018805T5	13.7385953432752	Acetamidase Formamidase
ABIES09_018995T4	11.1594239896317	cellulose synthase E6
ABIES09_019067T4	11.3250448680886	alpha	alpha-trehalose-phosphate synthase [UDP-forming] 5 isoform X1
ABIES09_019470T3	6.32306315317761	Wall-associated receptor kinase galacturonan-binding domain
ABIES09_019503T7	6.27350529126351	derlin-1
ABIES09_020397T3	7.20315950131819	purple acid phosphatase 17-like
ABIES09_020398T3	11.0613054361151	CHUP1	chloroplastic
ABIES09_020588T4	8.10312937988926	unknown
ABIES09_020647T2	10.638290417103	heavy metal-associated isoprenylated plant 28
ABIES09_020822T5	6.47807482821231	maternal effect embryoarrest 60
ABIES09_021339T1	10.2026332485661	wall-associated receptor kinase-like 20
ABIES09_021600T4	12.6170808023516	auxin response factor 3 4
ABIES09_021696T2	5.62497080069276	alpha-amylase type B isozyme-like isoform X2
ABIES09_021783T6	11.928359054813	pyruvate	phosphate dikinase	chloroplastic
ABIES09_022086T1	6.28114015763092	unfound
ABIES09_022166T6	10.0214512991339	unfound
ABIES09_022324T1	5.39993452552345	shikimate O-hydroxycinnamoyltransferase
ABIES09_022574T1	7.31927030204425	long-chain-alcohol oxidase FAO4A
ABIES09_022574T6	9.9243541934817	long-chain-alcohol oxidase FAO4A-like
ABIES09_022665T3	9.63005129326543	RING-H2 finger ATL74
ABIES09_023849T5	7.58737213788761	suppressor of disruption of TFIIS-like
ABIES09_024218T6	10.135319924559	unfound
ABIES09_024389T5	8.52020691656293	monooxygenase 2 isoform X1
ABIES09_024660T3	8.31672332658678	unfound
ABIES09_025267T5	14.3126361270042	unfound
ABIES09_025952T4	6.27006440177452	auxin-responsive IAA8-like
ABIES09_028075T2	5.78330212802072	unfound
ABIES09_029087T5	14.0762715430123	anamorsin homolog
ABIES09_029173T5	11.9155403901263	antimicrobial peptide 1
ABIES09_031991T2	11.9895715894083	thioredoxin H-type-like
ABIES09_032453T3	10.4998181831986	1-phosphatidylinositol-3-phosphate 5-kinase FAB1A-like isoform X1
ABIES09_034597T1	8.06097337493553	unfound
ABIES09_000179T13	11.2641853920376	cationic peroxidase 1-like
ABIES09_000197T21	11.235242232196	serine carboxypeptidase-like 31
ABIES09_034989T1	5.78760918485032	actin-depolymerizing factor
ABIES09_036466T2	4.87490448541301	sugar carrier C-like
ABIES09_000297T24	6.07413289755167	beta-galactosidase 8
ABIES09_000297T9	9.24420574278158	beta-galactosidase 8
ABIES09_036831T2	5.67470544704913	C72B2_PINTA ame: Full=Cytochrome P450 720B2 ame: Full=Cytochrome P450 CYPB
ABIES09_000298T25	12.2039869824658	tryptophan aminotransferase-related 4-like
ABIES09_036880T2	5.88131607664884	EXPORTIN 1A
ABIES09_037123T2	5.46988944606789	exocyst complex component EXO70A1-like
ABIES09_000416T22	9.66430811064472	alpha-glucan water dikinase 1	chloroplastic isoform X1
ABIES09_037153T1	11.3912339137616	unfound
ABIES09_000443T7	6.70352065501033	RNA-binding PNO1
ABIES09_000587T14	5.56993074997409	unfound
ABIES09_037334T2	4.67979302757254	holocarboxylase synthase 1
ABIES09_001168T6	9.26495491886618	cellulose synthase E6
ABIES09_038931T1	5.90104857519532	aquaporin	partial
ABIES09_001280T10	4.96022458675086	THO complex subunit 4D isoform X1
ABIES09_041535T1	9.32531719108241	allene oxide synthase
ABIES09_001367T4	6.0720261311647	RNA ligase cyclic nucleotide phosphodiesterase
ABIES09_001402T1	5.95183582804307	kinesin KIN-13A
ABIES09_041675T2	9.85355897913364	ubiquitin fusion degradation 1 homolog
ABIES09_001538T7	14.1835009476945	ascorbate transporter	chloroplastic
ABIES09_042387T2	12.162696039824	aldehyde dehydrogenase family 2 member B4	mitochondrial-like
ABIES09_001542T2	9.53640415283679	unknown
ABIES09_044108T2	10.4137108071769	ATP-dependent Clp protease ATP-binding subunit homolog CD4B	chloroplastic
ABIES09_045087T3	9.18937124049924	universal stress A
ABIES09_001546T3	6.6809339463922	quinolinate synthase	chloroplastic
ABIES09_001887T15	17.2885521215321	allene oxide synthase
ABIES09_002296T7	8.99739624350955	ILITYHIA isoform X1
ABIES09_045773T1	4.45978841496932	cysteine-rich repeat secretory 55-like
ABIES09_047334T2	4.39342349172417	probable aspartyl protease At4g16563
ABIES09_002591T16	5.01533164051018	auxin-responsive IAA9
ABIES09_047630T3	8.91607217110156	probable xyloglucan endotransglucosylase hydrolase 8
ABIES09_002591T8	13.2880534760274	auxin-responsive IAA9
ABIES09_049768T1	8.42991901984278	dicarboxylate transporter	chloroplastic-like
ABIES09_002633T17	5.75954327511793	inactive kinase SELMODRAFT_444075
ABIES09_002638T15	8.72077902743696	alpha carbonic anhydrase 7-like
ABIES09_049815T3	10.0341693552623	probable linoleate 9S-lipoxygenase 5
ABIES09_050752T3	5.66822150323255	auxin-binding ABP19a
ABIES09_002722T1	13.3761886919723	unfound
ABIES09_051363T1	6.25685328702466	unfound
ABIES09_002865T16	5.53457968634159	cationic peroxidase 1-like
ABIES09_002960T11	5.44416344046772	transcription factor TGA2-like isoform X1
ABIES09_052170T2	14.4868334972969	shikimate O-hydroxycinnamoyltransferase
ABIES09_053340T1	4.06305391773177	unfound
ABIES09_002976T9	8.84981429063329	subtilisin-like protease
ABIES09_058028T2	5.29712322583458	abscisic stress-ripening 2-like
ABIES09_003009T3	5.172477661891	topless-related 1-like isoform X1
ABIES09_059731T1	9.41580138741533	pleiotropic drug resistance 1-like
ABIES09_003862T14	5.58485369719208	2-alkenal reductase (NADP(+)-dependent)-like
ABIES09_004111T4	4.68618527099027	2	3-bisphosphoglycerate-independent phosphoglycerate mutase
ABIES09_060732T2	6.80505993183033	unfound
ABIES09_004246T3	6.732484864481	phosphoglycerate kinase
ABIES09_061616T1	5.67345483252748	ubiquitin receptor RAD23c-like
ABIES09_066526T1	8.69977625962738	DETOXIFICATION 40-like
ABIES09_067880T1	3.64445878653437	basic helix-loop-helix A
ABIES09_004493T4	4.46042195646049	dCTP pyrophosphatase 1-like
ABIES09_004936T4	5.40491239148807	DJ-1 homolog C
ABIES09_079811T1	4.99183551278962	flavonoid 3	5 -hydroxylase 2-like
ABIES09_080189T1	11.2704673378449	probable linoleate 9S-lipoxygenase 5
ABIES09_005103T7	4.85089672214021	UDP-glycosyltransferase 86A1-like
ABIES09_005119T14	7.42482263458189	AMMECR1 family
ABIES09_080605T1	5.98934317299301	unfound
ABIES09_005202T1	5.36398615015789	brefeldin A-inhibited guanine nucleotide-exchange 5
ABIES09_083164T1	6.43988359401429	unfound
ABIES09_106517T1	10.9158958561486	unfound
ABIES09_005511T6	6.47381929382164	Lysosomal Pro-X carboxypeptidase
ABIES09_106847T1	12.4975618472745	zinc finger CCCH domain-containing 30
ABIES09_005751T11	6.88913324046891	glutamate decarboxylase-like
ABIES09_107961T1	6.46329772123386	Photosystem II
ABIES09_005753T1	3.65338883207281	cyclic nucleotide-gated ion channel 4
ABIES09_005778T1	4.45375288642912	serine threonine- kinase OXI1
ABIES09_006212T6	6.10181845060316	ABC transporter B family member 1
ABIES09_006506T9	5.11092216214654	myb-related 308-like
ABIES09_006574T10	8.64436032694593	unfound
ABIES09_006651T12	10.2996729882014	bifunctional L-3-cyanoalanine synthase cysteine synthase 1	mitochondrial
ABIES09_006651T5	8.49341938704545	bifunctional L-3-cyanoalanine synthase cysteine synthase 1	mitochondrial
118	ABIES09_006679T4	8.38962895660912	thylakoid lumenal 15 kDa 1	chloroplastic
119	ABIES09_006685T5	8.14322204017978	C72B2_PINTA ame: Full=Cytochrome P450 720B2 ame: Full=Cytochrome P450 CYPB
ABIES09_006895T8	5.5076560383078	pentatricopeptide repeat-containing At5g21222-like isoform X1
ABIES09_007028T12	3.99695582738393	abscisic stress ripening
ABIES09_007028T9	6.21569242827413	unfound
ABIES09_007192T4	11.6491853283534	unfound
ABIES09_007244T12	5.19371822072095	unfound
ABIES09_007872T10	10.4618032782398	CHROMATIN REMODELING 5
ABIES09_008223T9	6.68908448310928	argininosuccinate synthase	chloroplastic
ABIES09_008571T9	5.49764051761104	allantoinase isoform X1
ABIES09_008581T5	6.66856697678215	serine threonine- kinase At5g01020
ABIES09_008725T5	4.29846008304706	leucoanthocyanidin dioxygenase
ABIES09_009139T11	6.62916632101669	cellulose synthase G3
ABIES09_009545T1	3.9445758276217	homeobox-leucine zipper HAT22
ABIES09_009802T3	9.85519045074363	LRR receptor-like serine threonine- kinase GSO1
ABIES09_009932T8	8.87714035800898	anthocyanidin reductase
ABIES09_009958T7	5.52222527344431	ubiquitin carboxyl-terminal hydrolase MINDY-1 isoform X1
ABIES09_010003T4	10.9580970503217	uroporphyrinogen decarboxylase
ABIES09_010058T10	5.95969965670889	TRAF-type zinc finger domain-containing 1
ABIES09_010294T2	5.66559075959539	LEAF RUST 10 DISEASE-RESISTANCE LOCUS RECEPTOR-LIKE PROTEIN KINASE-like
ABIES09_010372T4	10.0123320999142	unfound
ABIES09_010474T8	10.4120538741892	unfound
ABIES09_010483T6	10.5890361206506	TIC 22	chloroplastic
ABIES09_010672T9	11.1667328263417	AP-2 complex subunit alpha-1
ABIES09_010870T5	9.63023476933463	mannosylglyco endo-beta-mannosidase
ABIES09_010942T10	14.9427730734394	amino acid permease 3-like
ABIES09_010942T6	10.6179972702414	amino acid permease 3-like
ABIES09_011058T2	7.03416520956918	unfound
ABIES09_011479T8	7.03283459008125	DELLA SLR1-like
ABIES09_011576T1	5.71858274793218	glycerol-3-phosphate acyltransferase	chloroplastic isoform X1
ABIES09_011780T4	10.2384255779255	serine carboxypeptidase-like 20
ABIES09_012112T5	5.02963229230555	probable LRR receptor-like serine threonine- kinase At5g48740
ABIES09_012706T4	11.2161517158033	anaphase-promoting complex subunit 1
ABIES09_012794T6	6.49887620619586	unfound
ABIES09_012861T8	7.86110658291469	endoplasmic reticulum metallopeptidase 1 isoform X1
ABIES09_013241T9	6.75904966166425	myb-related 308-like
ABIES09_014016T6	5.45955494441846	unfound
ABIES09_014619T4	8.76466143089953	elongation of fatty acids 3-like
ABIES09_014731T8	5.95719964240162	heavy metal-associated isoprenylated plant 39
ABIES09_014974T8	3.6246928694339	unfound
ABIES09_015105T2	5.54962401286014	benzyl alcohol O-benzoyltransferase
ABIES09_015105T6	8.96868168029546	benzyl alcohol O-benzoyltransferase
ABIES09_015127T6	8.05774764334538	7-deoxyloganetin glucosyltransferase-like
ABIES09_015561T4	4.34951875211989	hydroquinone glucosyltransferase-like
