# Supplementary material for: De novo transcriptome sequencing and gene co-expression reveal a genomic basis for drought sensitivity and evidence of a rapid local adaptation on Atlas cedar (Cedrus atlantica)
Source: Front Plant Sci. 2023 Apr 19;14:1116863. doi: 10.3389/fpls.2023.1116863 (PMC10155838; doi:10.3389/fpls.2023.1116863)
Supplement: Supplementary file 8 [file Table_8.csv]

Table S9. Gene Ontology (GO) functions of the top 28 most interconnected genes (hub genes) of module Blue (down-regulated genes in the R vs N response comparison) for Fiñana samples.
GeneID	logFC	GO function
ABIES09_091466T1	-14.378706222432	isoflavone reductase	partial
ABIES09_113351T1	-5.44838747721487	thaumatin	partial
ABIES09_011132T8	-12.1599453077639	basic endochitinase	partial
ABIES09_016791T7	-12.7392866921411	HOTHEAD-like_isoform_X1
ABIES09_019239T5	-8.50129006952403	thaumatin	partial
ABIES09_019678T1	-8.79270905636487	HOTHEAD-like_isoform_X1
ABIES09_020514T1	-13.3219740464329	DRE-binding 2
ABIES09_022562T2	-8.30054652608789	Uncharacterized_protein
ABIES09_024387T1	-6.44452882463923	HOTHEAD-like_isoform_X1
ABIES09_024387T2	-16.5307036064275	(R)-mandelonitrile_lyase-like
ABIES09_024416T2	-8.09152471386583	ethylene-responsive transcription factor 2-like
ABIES09_024416T3	-6.1909758507263	ethylene-responsive_transcription_factor_1A-like
ABIES09_025549T4	-4.44044539097146	beta 1	3 glucanase
ABIES09_026575T2	-4.408191560327	Transcription_factor_TT2
ABIES09_027090T5	-12.2463783111865	DETOXIFICATION_40-like
ABIES09_029438T1	-14.127458974037	chitinase 2-like
ABIES09_035155T2	-9.91695924129591	class VII chitinase
ABIES09_036696T1	-8.1839905324367	lncRNA
ABIES09_037932T4	-10.7138328806324	1-aminocyclopropane-1-carboxylate oxidase 5-like
ABIES09_038559T2	-6.24327103003368	class_VII_chitinase
ABIES09_041227T1	-14.5958141564605	transcription_factor_MYB114-like
ABIES09_049101T2	-6.95084075416852	class_VII_chitinase
ABIES09_051040T3	-11.0749680027149	Unfound
ABIES09_052373T2	-7.61119985141297	lncRNA
ABIES09_056303T1	-8.56878342190808	thaumatin	partial
ABIES09_064180T2	-14.6685540904915	thaumatin	partial
ABIES09_069912T2	-16.4968645483067	isoflavone reductase	partial
ABIES09_071122T1	-6.41567214096192	methyltransferase DDB_G0268948
