# Supplementary material for: De novo transcriptome sequencing and gene co-expression reveal a genomic basis for drought sensitivity and evidence of a rapid local adaptation on Atlas cedar (Cedrus atlantica)
Source: Front Plant Sci. 2023 Apr 19;14:1116863. doi: 10.3389/fpls.2023.1116863 (PMC10155838; doi:10.3389/fpls.2023.1116863)
Supplement: Supplementary file 9 [file Table_9.csv]

Table S10. Gene Ontology (GO) functions of the top 86 most interconnected genes (hub genes) of module Turquoise (up-regulated genes in the R vs N response comparison) for Fi�ana+Dornajo samples.
GeneID	GO Function
ABIES09_009047T5	zf-RVT domain-containing , partial
ABIES09_011211T1	UDP-glycosyltransferase 89B2-like
ABIES09_011982T4	resistance gene region between conserved kinase-2 and P-Loop domains, partial
ABIES09_011982T4	TIR NBS LRR disease resistance , partial
ABIES09_012604T8	disease resistance RPS2
ABIES09_020730T1	resistance gene region between conserved kinase-2 and P-Loop domains, partial
ABIES09_020730T1	TMV resistance N-like
ABIES09_024371T3	hypothetical protein KK1_031799, partial
ABIES09_033507T4	TMV resistance N-like isoform X1
ABIES09_043936T1	serine threonine- phosphatase BSL3
ABIES09_052693T2	Oxoglutarate iron-dependent dioxygenase
ABIES09_052693T2	SRG1
ABIES09_056508T1	hypothetical protein KK1_031799, partial
ABIES09_061593T2	glutathione peroxidase , partial
ABIES09_062666T1	ABC transporter C family member 8
ABIES09_062771T1	TIR NBS LRR disease resistance , partial
ABIES09_065501T1	transketolase, chloroplastic
ABIES09_000197T11	serine carboxypeptidase-like 31
ABIES09_000197T11	serine carboxypeptidase-like 31
ABIES09_004246T8	phosphoglycerate kinase
ABIES09_005193T5	suppressor of disruption of TFIIS
ABIES09_005193T5	HAD_2 domain-containing
ABIES09_005537T11	Anti-sigma-I factor 6 like
ABIES09_005751T5	glutamate decarboxylase-like
ABIES09_005778T4	serine threonine- kinase OXI1
ABIES09_005903T10	probable LRR receptor-like serine threonine- kinase At4g37250
ABIES09_007162T5	disease resistance RPS2
ABIES09_007162T5	probable disease resistance At5g63020
ABIES09_007548T8	ent-copalyl diphosphate synthase, chloroplastic
ABIES09_008063T9	GATA transcription factor 12-like
ABIES09_009139T7	cellulose synthase E6 isoform X2
ABIES09_009139T7	cellulose synthase E1
ABIES09_011744T3	aspartyl protease family 2
ABIES09_013930T4	transcription factor MYB83
ABIES09_013930T4	transcription factor MYB83
ABIES09_015805T5	PREDICTED: uncharacterized protein LOC108206804
ABIES09_016115T6	transcription factor bHLH78
ABIES09_018524T1	ubiquitin fusion degradation 1 homolog isoform X2
ABIES09_019067T4	alpha,alpha-trehalose-phosphate synthase [UDP-forming] 5 isoform X1
ABIES09_020041T1	leucine-rich repeat 1-like
ABIES09_020041T1	leucine-rich repeat 1-like
ABIES09_020647T1	heavy metal-associated isoprenylated plant 28
ABIES09_023912T3	mannan endo-1,4-beta-mannosidase 7
ABIES09_023912T3	mannan endo-1,4-beta-mannosidase 5-like
ABIES09_024130T2	bidirectional sugar transporter SWEET3
ABIES09_024130T2	bidirectional sugar transporter SWEET3-like
ABIES09_033244T1	beta-tubulin, partial
ABIES09_033244T1	tubulin beta chain
ABIES09_038702T3	DETOXIFICATION 40-like
ABIES09_042781T2	plastocyanin
ABIES09_044459T3	alpha,alpha-trehalose-phosphate synthase [UDP-forming] 5
ABIES09_044479T2	probable xyloglucan endotransglucosylase hydrolase 8
ABIES09_044479T2	probable xyloglucan endotransglucosylase hydrolase 8
ABIES09_047144T3	Pectinesterase 31
ABIES09_059952T1	NRT1 PTR FAMILY -like
ABIES09_060385T2	sulfate transporter -like
ABIES09_067553T1	glycosyltransferase family 64 C5
ABIES09_109607T1	flavonoid 3 ,5 -methyltransferase-like
ABIES09_109607T1	caffeoyl-3-o-methyltransferase 1, partial
ABIES09_011807T6	polyubiquitin, partial
ABIES09_016180T6	glutamate decarboxylase 4-like
ABIES09_016180T6	glutamate decarboxylase-like
ABIES09_016667T1	nicotianamine synthase
ABIES09_018324T6	receptor kinase Xa21
ABIES09_018324T6	LRR receptor-like serine threonine- kinase FLS2
ABIES09_018502T7	membrane PM19L-like
ABIES09_021574T5	receptor kinase At3g47110
ABIES09_021612T4	DUF642 domain-containing
ABIES09_021612T4	DUF642 domain-containing
ABIES09_021693T1	DNA replication licensing factor MCM4
ABIES09_023966T3	receptor like 30-like
ABIES09_023966T3	LRR receptor-like serine threonine- kinase FLS2
ABIES09_028914T4	pectinesterase-like
ABIES09_030072T4	pathogenesis-related PR-1-like
ABIES09_030072T4	pathogenesis-related PR-1-like
ABIES09_030713T1	pentatricopeptide repeat-containing At5g04780, mitochondrial-like
ABIES09_030713T1	pentatricopeptide repeat-containing At1g11290, chloroplastic-like isoform X1
ABIES09_032811T4	respiratory burst oxidase2
ABIES09_033479T2	argonaute 2
ABIES09_034315T4	expansin-A1 isoform X2
ABIES09_039134T1	pentatricopeptide repeat-containing At1g11290, chloroplastic
ABIES09_040300T1	beta-xylosidase alpha-L-arabinofuranosidase 2-like
ABIES09_043506T1	7,8-didemethyl-8-hydroxy-5-deazariboflavin synthase subunit
ABIES09_047752T1	spermidine synthase
ABIES09_049815T3	probable linoleate 9S-lipoxygenase 5
ABIES09_057884T2	phosphatase 2C 57
