# Supplementary material for: De novo transcriptome sequencing and gene co-expression reveal a genomic basis for drought sensitivity and evidence of a rapid local adaptation on Atlas cedar (Cedrus atlantica)
Source: Front Plant Sci. 2023 Apr 19;14:1116863. doi: 10.3389/fpls.2023.1116863 (PMC10155838; doi:10.3389/fpls.2023.1116863)
Supplement: Supplementary file 10 [file Table_10.csv]

Table S11. Gene Ontology (GO) functions of the top 30 most interconnected genes (hub genes) of module Greenyellow (down-regulated genes in the R vs N response comparison) for Fi�ana+Dornajo samples.
GeneID	GO function
ABIES09_005426T8	wall-associated receptor kinase-like 20, probable fructokinase-4, sphingosine kinase 1-like, myosin heavy chain kinase C
ABIES09_005459T4	cytochrome P450 82C4
ABIES09_007248T2	blue copper -like
ABIES09_009179T4	mitochondrial phosphate carrier 3, mitochondrial
ABIES09_011948T8	cannabidiolic acid synthase-like
ABIES09_014618T8	methyltransferase DDB_G0268948
ABIES09_016813T3	7-deoxyloganetin glucosyltransferase-like
ABIES09_018187T1	glutamine--fructose-6-phosphate aminotransferase [isomerizing] 2
ABIES09_021212T5	transcription factor MYB48-like
ABIES09_021620T1	Transparent testa 12
ABIES09_027139T1	two-component response regulator ORR21 isoform X1
ABIES09_028836T2	hydroquinone glucosyltransferase-like
ABIES09_037932T4	1-aminocyclopropane-1-carboxylate oxidase 5-like
ABIES09_049522T1	zinc finger ZAT5-like, zinc finger CCCH domain-containing 17
ABIES09_065486T1	glycosyl hydrolase, partial
ABIES09_065735T2	thaumatin , partial
ABIES09_088766T1	ethylene-responsive transcription factor ABR1-like
ABIES09_010281T6	acyl carrier 2, mitochondrial-like
ABIES09_014644T1	probable WRKY transcription factor 4
ABIES09_022496T6	glycerol-3-phosphate dehydrogenase [NAD(+)] GPDHC1, cytosolic
ABIES09_024144T5	probable 1-deoxy-D-xylulose-5-phosphate synthase 2, chloroplastic
ABIES09_029353T2	E3 ubiquitin- ligase MIEL1
ABIES09_040404T1	TIR NBS LRR disease resistance , partial
ABIES09_040410T3	DETOXIFICATION 27-like
ABIES09_041278T3	ORF124 (chloroplast)
ABIES09_043785T2	probable phosphatase 2C 76 isoform X2
ABIES09_049133T1	vacuolar iron transporter 1
ABIES09_049902T3	abscisic acid water deficit stress and ripening inducible , partial
ABIES09_050156T1	dynein light chain 1, cytoplasmic
ABIES09_098608T1	nuclear pore complex NUP35
