# Supplementary material for: De novo transcriptome sequencing and gene co-expression reveal a genomic basis for drought sensitivity and evidence of a rapid local adaptation on Atlas cedar (Cedrus atlantica)
Source: Front Plant Sci. 2023 Apr 19;14:1116863. doi: 10.3389/fpls.2023.1116863 (PMC10155838; doi:10.3389/fpls.2023.1116863)
Supplement: Supplementary file 11 [file Table_11.csv]

Table S12. Fixed SNPs between N and R individuals
conting	GO Function
ABIES09_000001T115	retrovirus-related pol poly from transposon tnt 1-94
ABIES09_000001T115	Retrovirus-related Pol poly from transposon TNT 1-94
ABIES09_000001T115	Retrovirus-related Pol poly from transposon TNT 1-94
ABIES09_000001T120	Retrovirus-related Pol poly from transposon TNT 1-94
ABIES09_000001T127	reverse transcriptase, partial
ABIES09_000001T128	retrovirus-related Pol poly from transposon TNT 1-94
ABIES09_000001T133	Retrovirus-related Pol poly from transposon TNT 1-94
ABIES09_000001T133	Retrovirus-related Pol poly from transposon TNT 1-94
ABIES09_000001T14	Retrovirus-related Pol poly from transposon TNT 1-94
ABIES09_000001T186	Retrovirus-related Pol poly from transposon TNT 1-94
ABIES09_000001T186	Retrovirus-related Pol poly from transposon TNT 1-94
ABIES09_000001T189	zinc finger, CCHC-type
ABIES09_000001T208	Retrovirus-related Pol poly from transposon TNT 1-94
ABIES09_000001T23	Retrovirus-related Pol poly from transposon TNT 1-94
ABIES09_000001T27	retrovirus-related pol poly from transposon tnt 1-94
ABIES09_000001T27	Retrovirus-related Pol poly from transposon TNT 1-94
ABIES09_000001T27	Retrovirus-related Pol poly from transposon TNT 1-94
ABIES09_000001T30	retrovirus-related pol poly from transposon tnt 1-94
ABIES09_000001T30	Retrovirus-related Pol poly from transposon TNT 1-94
ABIES09_000001T30	Retrovirus-related Pol poly from transposon TNT 1-94
ABIES09_000001T35	Retrovirus-related Pol poly from transposon TNT 1-94
ABIES09_000001T35	Retrovirus-related Pol poly from transposon TNT 1-94
ABIES09_000001T38	Retrovirus-related Pol poly from transposon TNT 1-94
ABIES09_000001T38	reverse transcriptase, partial
ABIES09_000001T40	retrovirus-related pol poly from transposon tnt 1-94
ABIES09_000001T40	Retrovirus-related Pol poly from transposon TNT 1-94
ABIES09_000001T40	reverse transcriptase, partial
ABIES09_000001T40	uncharacterized mitochondrial g00810-like
ABIES09_000001T40	Retrovirus-related Pol poly from transposon TNT 1-94
ABIES09_000001T47	Retrovirus-related Pol poly from transposon TNT 1-94
ABIES09_000001T51	retrovirus-related Pol poly from transposon TNT 1-94
ABIES09_000001T59	retrovirus-related pol poly from transposon tnt 1-94, partial
ABIES09_000001T64	Retrovirus-related Pol poly from transposon TNT 1-94
ABIES09_000001T66	Retrovirus-related Pol poly from transposon TNT 1-94
ABIES09_000001T66	Retrovirus-related Pol poly from transposon TNT 1-94
ABIES09_000001T66	retrotransposon , , unclassified
ABIES09_000001T66	Retrovirus-related Pol poly from transposon TNT 1-94, partial
ABIES09_000001T74	Retrovirus-related Pol poly from transposon TNT 1-94
ABIES09_000001T74	Retrovirus-related Pol poly from transposon TNT 1-94
ABIES09_000001T75	Retrovirus-related Pol poly from transposon TNT 1-94, partial
ABIES09_000001T77	retrovirus-related pol poly from transposon tnt 1-94
ABIES09_000001T77	Retrovirus-related Pol poly from transposon TNT 1-94
ABIES09_000001T77	Retrovirus-related Pol poly from transposon TNT 1-94
ABIES09_000001T77	Retrovirus-related Pol poly from transposon TNT 1-94
ABIES09_000002T27	universal stress A
ABIES09_000002T74	clathrin assembly At4g40080
ABIES09_000002T74	unknown
ABIES09_000003T10	Retrovirus-related Pol poly from transposon TNT 1-94
ABIES09_000003T16	Retrovirus-related Pol poly from transposon TNT 1-94
ABIES09_000003T2	Gag-Pol poly
ABIES09_000003T2	Retrovirus-related Pol poly from transposon TNT 1-94
ABIES09_000003T2	Retrovirus-related Pol poly from transposon TNT 1-94, partial
ABIES09_000003T2	Retrovirus-related Pol poly from transposon TNT 1-94
ABIES09_000003T21	Retrovirus-related Pol poly from transposon TNT 1-94
ABIES09_000003T22	Retrovirus-related Pol poly from transposon TNT 1-94
ABIES09_000003T30	Retrovirus-related Pol poly from transposon TNT 1-94, partial
ABIES09_000003T30	Retrovirus-related Pol poly from transposon TNT 1-94
ABIES09_000003T30	Retrovirus-related Pol poly from transposon TNT 1-94
ABIES09_000003T34	Retrovirus-related Pol poly from transposon TNT 1-94
ABIES09_000003T37	Retrovirus-related Pol poly from transposon TNT 1-94
ABIES09_000003T37	Gag-Pol poly
ABIES09_000003T41	retrovirus-related Pol poly from transposon TNT 1-94
ABIES09_000003T42	Gag-Pol poly
ABIES09_000003T44	Retrovirus-related Pol poly from transposon TNT 1-94, partial
ABIES09_000003T44	Gag-Pol poly
ABIES09_000003T44	Retrovirus-related Pol poly from transposon TNT 1-94
ABIES09_000003T56	Retrovirus-related Pol poly from transposon TNT 1-94
ABIES09_000003T62	Retrovirus-related Pol poly from transposon TNT 1-94
ABIES09_000003T63	Gag-Pol poly
ABIES09_000003T65	Retrovirus-related Pol poly from transposon TNT 1-94
ABIES09_000003T69	Gag-Pol poly
ABIES09_000003T77	Retrovirus-related Pol poly from transposon TNT 1-94
ABIES09_000003T79	Retrovirus-related Pol poly from transposon TNT 1-94
ABIES09_000003T8	Retrovirus-related Pol poly from transposon TNT 1-94
ABIES09_000003T8	Gag-Pol poly
ABIES09_000004T31	Retrovirus-related Pol poly from transposon TNT 1-94
ABIES09_000004T45	hypothetical protein ABT39_MTgene3829 (mitochondrion)
ABIES09_000005T10	uncharacterized protein LOC111391337
ABIES09_000005T17	---NA---
ABIES09_000005T19	cellular nucleic acid-binding -like isoform X1
ABIES09_000005T20	zf-CCHC domain-containing UBN2 domain-containing , partial
ABIES09_000005T30	Retrovirus-related Pol poly from transposon TNT 1-94
ABIES09_000005T33	Zinc finger, CCHC-type
ABIES09_000005T39	cold shock domain 1
ABIES09_000005T50	Retrovirus-related Pol poly from transposon TNT 1-94
ABIES09_000005T53	zinc finger CCHC domain-containing 7-like isoform X1
ABIES09_000005T77	---NA---
ABIES09_000006T1	Retrovirus-related Pol poly from transposon TNT 1-94
ABIES09_000006T15	Retrovirus-related Pol poly from transposon TNT 1-94
ABIES09_000006T15	Retrovirus-related Pol poly from transposon TNT 1-94
ABIES09_000006T18	Retrovirus-related Pol poly from transposon TNT 1-94
ABIES09_000006T22	Retrovirus-related Pol poly from transposon TNT 1-94
ABIES09_000006T22	Retrovirus-related Pol poly from transposon TNT 1-94
ABIES09_000006T27	Retrovirus-related Pol poly from transposon TNT 1-94
ABIES09_000006T38	Retrovirus-related Pol poly from transposon TNT 1-94
ABIES09_000006T39	Retrovirus-related Pol poly from transposon TNT 1-94
ABIES09_000006T39	Retrovirus-related Pol poly from transposon TNT 1-94
ABIES09_000006T4	Retrovirus-related Pol poly from transposon TNT 1-94
ABIES09_000006T4	Retrovirus-related Pol poly from transposon TNT 1-94
ABIES09_000006T5	retrotransposon , , unclassified
ABIES09_000006T6	Retrovirus-related Pol poly from transposon TNT 1-94
ABIES09_000006T64	Retrovirus-related Pol poly from transposon TNT 1-94
ABIES09_000006T65	Retrovirus-related Pol poly from transposon TNT 1-94
ABIES09_000007T23	Retrovirus-related Pol poly from transposon TNT 1-94
ABIES09_000007T23	Retrovirus-related Pol poly from transposon TNT 1-94
ABIES09_000007T23	Retrovirus-related Pol poly from transposon TNT 1-94
ABIES09_000007T25	Retrovirus-related Pol poly from transposon TNT 1-94
ABIES09_000007T25	Retrovirus-related Pol poly from transposon TNT 1-94
ABIES09_000007T25	Retrovirus-related Pol poly from transposon TNT 1-94
ABIES09_000007T26	Retrovirus-related Pol poly from transposon TNT 1-94, partial
ABIES09_000007T70	Retrovirus-related Pol poly from transposon TNT 1-94
ABIES09_000008T17	zinc finger, CCHC-type
ABIES09_000008T19	Retrovirus-related Pol poly from transposon TNT 1-94
ABIES09_000008T28	Retrovirus-related Pol poly from transposon TNT 1-94
ABIES09_000008T28	Retrovirus-related Pol poly from transposon TNT 1-94
ABIES09_000008T30	Retrovirus-related Pol poly from transposon TNT 1-94
ABIES09_000008T31	Retrovirus-related Pol poly from transposon TNT 1-94
ABIES09_000008T31	Retrovirus-related Pol poly from transposon TNT 1-94
ABIES09_000008T43	Retrovirus-related Pol poly from transposon TNT 1-94
ABIES09_000008T43	zinc finger, CCHC-type
ABIES09_000008T5	Retrovirus-related Pol poly from transposon TNT 1-94
ABIES09_000008T6	Retrovirus-related Pol poly from transposon TNT 1-94
ABIES09_000008T9	Retrovirus-related Pol poly from transposon TNT 1-94
ABIES09_000008T9	Retrovirus-related Pol poly from transposon TNT 1-94
ABIES09_000010T11	NBS-LRR G8106, partial
ABIES09_000010T11	NBS-LRR G6229, partial
ABIES09_000010T12	disease resistance (TIR-NBS-LRR class)
ABIES09_000010T12	NBS LRR, partial
ABIES09_000010T15	SUPPRESSOR OF npr1-1, CONSTITUTIVE 1-like
ABIES09_000010T15	disease resistance
ABIES09_000010T15	disease resistance TAO1-like isoform X3
ABIES09_000010T17	resistance gene region between conserved kinase-2 and P-Loop domains, partial
ABIES09_000010T17	SUPPRESSOR OF npr1-1, CONSTITUTIVE 1-like
ABIES09_000010T17	TMV resistance N isoform X1
ABIES09_000010T17	LRR receptor-like serine threonine- kinase GSO1 isoform X1
ABIES09_000010T25	TIR NBS LRR disease resistance , partial
ABIES09_000010T25	NBS LRR, partial
ABIES09_000010T30	resistance gene region between conserved kinase-2 and P-Loop domains, partial
ABIES09_000010T30	TMV resistance N-like
ABIES09_000010T37	SUPPRESSOR OF npr1-1, CONSTITUTIVE 1-like
ABIES09_000010T37	disease resistance
ABIES09_000010T41	NBS-LRR G6229, partial
ABIES09_000010T44	disease resistance TAO1 isoform X3
ABIES09_000010T44	TIR NBS LRR disease resistance , partial
ABIES09_000010T59	TMV resistance N-like
ABIES09_000010T59	TMV resistance N-like
ABIES09_000010T64	NBS-LRR G8106, partial
ABIES09_000011T10	Ty3 gypsy retrotransposon
ABIES09_000011T19	nucleotidyltransferase, Ribonuclease H
ABIES09_000011T2	Ty3 gypsy retrotransposon
ABIES09_000011T24	reverse transcriptase
ABIES09_000011T32	nucleotidyltransferase, Ribonuclease H
ABIES09_000011T32	peroxidase 64
ABIES09_000011T59	pol integrase region, partial
ABIES09_000012T14	Retrovirus-related Pol poly from transposon TNT 1-94
ABIES09_000012T21	Retrovirus-related Pol poly from transposon TNT 1-94
ABIES09_000012T23	copia-type poly
ABIES09_000012T25	Retrovirus-related Pol poly from transposon TNT 1-94
ABIES09_000012T28	copia-type poly
ABIES09_000012T3	Retrovirus-related Pol poly from transposon TNT 1-94
ABIES09_000012T35	copia-type poly
ABIES09_000012T4	copia-type poly
ABIES09_000012T40	Retrovirus-related Pol poly from transposon TNT 1-94
ABIES09_000012T40	Retrovirus-related Pol poly from transposon TNT 1-94
ABIES09_000012T6	copia-type poly
ABIES09_000012T7	Retrovirus-related Pol poly from transposon TNT 1-94
ABIES09_000012T9	reverse transcriptase, partial
ABIES09_000013T19	Retrovirus-related Pol poly from transposon TNT 1-94, partial
ABIES09_000013T2	Retrovirus-related Pol poly from transposon TNT 1-94
ABIES09_000013T22	Retrovirus-related Pol poly from transposon TNT 1-94
ABIES09_000013T22	RNA-directed DNA polymerase
ABIES09_000013T51	Retrovirus-related Pol poly from transposon TNT 1-94
ABIES09_000013T6	Retrovirus-related Pol poly from transposon TNT 1-94
ABIES09_000013T8	Retrovirus-related Pol poly from transposon TNT 1-94
ABIES09_000014T14	Retrovirus-related Pol poly from transposon TNT 1-94
ABIES09_000014T2	Retrovirus-related Pol poly from transposon TNT 1-94
ABIES09_000014T9	Retrovirus-related Pol poly from transposon TNT 1-94
ABIES09_000015T7	Retrovirus-related Pol poly from transposon TNT 1-94, partial
ABIES09_000016T10	reverse transcriptase, partial
ABIES09_000016T10	Retrovirus-related Pol poly from transposon TNT 1-94
ABIES09_000016T10	Retrovirus-related Pol poly from transposon TNT 1-94
ABIES09_000016T12	Retrovirus-related Pol poly from transposon TNT 1-94
ABIES09_000016T12	retrovirus-related Pol poly from transposon TNT 1-94
ABIES09_000016T12	retrovirus-related Pol poly from transposon TNT 1-94
ABIES09_000016T12	reverse transcriptase, partial
ABIES09_000016T15	Retrovirus-related Pol poly from transposon TNT 1-94
ABIES09_000016T15	Retrovirus-related Pol poly from transposon TNT 1-94
ABIES09_000016T15	Retrovirus-related Pol poly from transposon TNT 1-94
ABIES09_000016T15	Retrovirus-related Pol poly from transposon TNT 1-94
ABIES09_000016T20	hypothetical protein DC366_19540, partial
ABIES09_000016T20	Retrovirus-related Pol poly from transposon TNT 1-94
ABIES09_000016T20	Retrovirus-related Pol poly from transposon TNT 1-94
ABIES09_000016T20	reverse transcriptase, partial
ABIES09_000016T25	reverse transcriptase, partial
ABIES09_000016T37	Retrovirus-related Pol poly from transposon TNT 1-94
ABIES09_000016T37	Retrovirus-related Pol poly from transposon TNT 1-94
ABIES09_000016T37	Retrovirus-related Pol poly from transposon TNT 1-94
ABIES09_000016T6	Retrovirus-related Pol poly from transposon TNT 1-94
ABIES09_000016T6	Retrovirus-related Pol poly from transposon TNT 1-94
ABIES09_000016T6	reverse transcriptase, partial
ABIES09_000019T22	transcript antisense to ribosomal rna
ABIES09_000019T28	periodic tryptophan 2 homolog
ABIES09_000019T32	hypothetical protein BO70DRAFT_304769, partial
ABIES09_000019T42	periodic tryptophan 2 homolog
ABIES09_000019T43	periodic tryptophan 2 homolog
ABIES09_000019T54	periodic tryptophan 2 homolog
ABIES09_000019T59	periodic tryptophan 2 homolog
ABIES09_000020T19	Retrovirus-related Pol poly from transposon TNT 1-94
ABIES09_000020T19	Retrovirus-related Pol poly from transposon TNT 1-94
ABIES09_000020T22	Retrovirus-related Pol poly from transposon TNT 1-94
ABIES09_000020T22	retrovirus-related pol poly from transposon tnt 1-94
ABIES09_000020T26	Retrovirus-related Pol poly from transposon TNT 1-94
ABIES09_000020T26	Retrovirus-related Pol poly from transposon TNT 1-94
ABIES09_000020T3	Retrovirus-related Pol poly from transposon TNT 1-94
ABIES09_000023T10	ribonuclease H
ABIES09_000023T37	hypothetical protein ABT39_MTgene2667 (mitochondrion)
ABIES09_000023T38	Retrovirus-related Pol poly , partial
ABIES09_000023T38	ribonuclease H
ABIES09_000023T53	reverse transcriptase, partial
ABIES09_000024T13	retrovirus-related pol poly from transposon tnt 1-94
ABIES09_000024T21	Retrovirus-related Pol poly from transposon TNT 1-94
ABIES09_000024T38	retrovirus-related Pol poly from transposon TNT 1-94, partial
ABIES09_000024T7	Retrovirus-related Pol poly from transposon TNT 1-94
ABIES09_000024T7	Retrovirus-related Pol poly from transposon TNT 1-94
ABIES09_000024T9	Retrovirus-related Pol poly from transposon TNT 1-94
ABIES09_000024T9	Retrovirus-related Pol poly from transposon TNT 1-94
ABIES09_000026T15	Retrovirus-related Pol poly from transposon TNT 1-94, partial
ABIES09_000026T18	Retrovirus-related Pol poly from transposon TNT 1-94
ABIES09_000026T6	Retrovirus-related Pol poly from transposon TNT 1-94
ABIES09_000027T1	Retrovirus-related Pol poly from transposon TNT 1-94
ABIES09_000027T1	retrotransposon , , unclassified
ABIES09_000027T1	Retrovirus-related Pol poly from transposon TNT 1-94
ABIES09_000027T1	Retrovirus-related Pol poly from transposon TNT 1-94
ABIES09_000027T12	Retrovirus-related Pol poly from transposon TNT 1-94
ABIES09_000027T12	Retrovirus-related Pol poly from transposon TNT 1-94
ABIES09_000027T12	retrotransposon , , unclassified
ABIES09_000027T12	Retrovirus-related Pol poly from transposon TNT 1-94
ABIES09_000027T19	copia-type poly
ABIES09_000027T19	Retrovirus-related Pol poly from transposon TNT 1-94
ABIES09_000027T22	copia-type poly
ABIES09_000027T23	Retrovirus-related Pol poly from transposon TNT 1-94
ABIES09_000027T23	retrotransposon , , unclassified
ABIES09_000027T23	Retrovirus-related Pol poly from transposon TNT 1-94
ABIES09_000027T25	uncharacterized mitochondrial g00810-like
ABIES09_000027T32	Retrovirus-related Pol poly from transposon TNT 1-94
ABIES09_000027T32	Retrovirus-related Pol poly from transposon TNT 1-94
ABIES09_000027T42	reverse transcriptase, partial
ABIES09_000027T48	copia-type poly , partial
ABIES09_000027T5	copia-type poly
ABIES09_000027T7	copia-type poly
ABIES09_000027T8	Retrovirus-related Pol poly from transposon TNT 1-94
ABIES09_000027T8	copia-type poly
ABIES09_000027T9	copia-type poly
ABIES09_000027T9	Retrovirus-related Pol poly from transposon TNT 1-94
ABIES09_000028T23	bifunctional epoxide hydrolase 2-like
ABIES09_000030T2	Transposon Ty3-I Gag-Pol poly
ABIES09_000030T31	Transposon Ty3-I Gag-Pol poly
ABIES09_000031T13	Retrovirus-related Pol poly from transposon TNT 1-94
ABIES09_000031T14	Retrovirus-related Pol poly from transposon TNT 1-94
ABIES09_000031T2	Retrovirus-related Pol poly from transposon TNT 1-94
ABIES09_000031T24	Retrovirus-related Pol poly from transposon TNT 1-94
ABIES09_000031T27	Retrovirus-related Pol poly from transposon TNT 1-94
ABIES09_000031T29	hypothetical protein TSUD_283270, partial
ABIES09_000031T3	Retrovirus-related Pol poly from transposon TNT 1-94
ABIES09_000031T31	Ty-1 copia retrotransposon
ABIES09_000031T32	Retrovirus-related Pol poly from transposon TNT 1-94
ABIES09_000031T33	Retrovirus-related Pol poly from transposon TNT 1-94
ABIES09_000031T35	Retrovirus-related Pol poly from transposon TNT 1-94
ABIES09_000031T37	Retrovirus-related Pol poly from transposon TNT 1-94
ABIES09_000031T9	Retrovirus-related Pol poly from transposon TNT 1-94
ABIES09_000032T39	HAT transposon superfamily
ABIES09_000032T4	HAT transposon superfamily
ABIES09_000032T8	HAT transposon superfamily
ABIES09_000035T11	integrase core domain
ABIES09_000035T15	retrovirus-related Pol poly from transposon TNT 1-94, partial
ABIES09_000035T16	zinc finger, CCHC-type
ABIES09_000035T19	Retrovirus-related Pol poly from transposon TNT 1-94
ABIES09_000035T22	Retrovirus-related Pol poly from transposon TNT 1-94
ABIES09_000035T22	hypothetical protein TSUD_398000
ABIES09_000035T25	retrovirus-related pol poly from transposon tnt 1-94
ABIES09_000035T30	retrovirus-related Pol poly from transposon TNT 1-94
ABIES09_000035T5	Retrovirus-related Pol poly from transposon TNT 1-94
ABIES09_000035T8	retrovirus-related gag-pol poly
ABIES09_000036T13	hypothetical protein MARPO_0207s0002
ABIES09_000036T36	uncharacterized protein LOC113777247
ABIES09_000036T4	reverse transcriptase domain-containing
ABIES09_000037T27	3-oxo-Delta(4,5)-steroid 5-beta-reductase-like
ABIES09_000037T44	3-oxo-Delta(4,5)-steroid 5-beta-reductase-like
ABIES09_000037T8	3-oxo-Delta(4,5)-steroid 5-beta-reductase
ABIES09_000041T17	cytochrome P450 monooxygenase CYP736B
ABIES09_000041T44	cytochrome P450 CYP736A12-like
ABIES09_000041T44	cytochrome P450 CYP736A12-like
ABIES09_000043T44	glutamate receptor -like isoform X1
ABIES09_000044T14	rust resistance kinase Lr10-like
ABIES09_000044T15	G-type lectin S-receptor-like serine threonine- kinase At1g34300
ABIES09_000044T15	rust resistance kinase Lr10
ABIES09_000044T2	G-type lectin S-receptor-like serine threonine- kinase At1g34300
ABIES09_000044T2	rust resistance kinase Lr10
ABIES09_000044T22	rust resistance kinase Lr10-like
ABIES09_000044T25	rust resistance kinase Lr10
ABIES09_000044T30	rust resistance kinase Lr10
ABIES09_000046T3	SART-1 family DOT2
ABIES09_000049T20	uncharacterized protein LOC109842776
ABIES09_000049T20	50S ribosomal
ABIES09_000049T21	HAT dimerization domain, Ribonuclease H-like domain
ABIES09_000049T29	Ribosomal L34Ae
ABIES09_000049T29	50S ribosomal
ABIES09_000049T29	50S ribosomal
ABIES09_000049T32	50S ribosomal
ABIES09_000049T37	50S ribosomal
ABIES09_000049T5	50S ribosomal
ABIES09_000050T2	Retrovirus-related Pol poly from transposon TNT 1-94
ABIES09_000050T4	zinc finger, CCHC-type
ABIES09_000050T4	Retrovirus-related Pol poly from transposon TNT 1-94
ABIES09_000050T9	Retrovirus-related Pol poly from transposon TNT 1-94
ABIES09_000051T6	chloroquine resistance marker
ABIES09_000058T15	Retrovirus-related Pol poly from transposon TNT 1-94
ABIES09_000058T19	pentatricopeptide repeat-containing At2g02150
ABIES09_000058T19	Retrovirus-related Pol poly from transposon TNT 1-94
ABIES09_000058T25	zinc finger, CCHC-type
ABIES09_000058T25	pentatricopeptide repeat-containing At2g02150
ABIES09_000058T30	copia-type poly
ABIES09_000058T39	Retrovirus-related Pol poly from transposon TNT 1-94
ABIES09_000058T39	Retrovirus-related Pol poly from transposon TNT 1-94
ABIES09_000058T5	Retrovirus-related Pol poly from transposon TNT 1-94
ABIES09_000058T5	Retrovirus-related Pol poly from transposon TNT 1-94
ABIES09_000058T8	Retrovirus-related Pol poly from transposon TNT 1-94
ABIES09_000058T8	pentatricopeptide repeat-containing At2g02150
ABIES09_000061T32	Retrovirus-related Pol poly from transposon TNT 1-94
ABIES09_000064T14	chromatin remodeling EBS-like isoform X1
ABIES09_000064T19	chromatin remodeling EBS-like isoform X1
ABIES09_000069T32	zinc finger 598-like
ABIES09_000070T32	STRICTOSIDINE SYNTHASE-LIKE 7-like
ABIES09_000070T32	STRICTOSIDINE SYNTHASE-LIKE 5 isoform X3
ABIES09_000070T8	Os10g0543500, partial
ABIES09_000070T8	STRICTOSIDINE SYNTHASE-LIKE 5 isoform X3
ABIES09_000072T19	pentatricopeptide repeat-containing At4g21065-like
ABIES09_000074T3	amino acid permease , partial
ABIES09_000074T33	probable amino acid permease 7 isoform X2
ABIES09_000075T1	Retrovirus-related Pol poly from transposon TNT 1-94
ABIES09_000075T10	Retrovirus-related Pol poly from transposon TNT 1-94
ABIES09_000075T11	Retrovirus-related Pol poly from transposon TNT 1-94
ABIES09_000075T11	Retrovirus-related Pol poly from transposon TNT 1-94
ABIES09_000075T15	Retrovirus-related Pol poly from transposon TNT 1-94
ABIES09_000075T15	Retrovirus-related Pol poly from transposon TNT 1-94
ABIES09_000075T17	Retrovirus-related Pol poly from transposon TNT 1-94
ABIES09_000075T22	Retrovirus-related Pol poly from transposon TNT 1-94
ABIES09_000075T22	Retrovirus-related Pol poly from transposon TNT 1-94
ABIES09_000075T25	retrovirus-related gag-pol poly
ABIES09_000075T26	zinc finger, CCHC-type
ABIES09_000075T30	Retrovirus-related Pol poly from transposon TNT 1-94
ABIES09_000079T25	hypothetical protein SELMODRAFT_408444
ABIES09_000079T25	hypothetical protein SELMODRAFT_402429
ABIES09_000084T18	cysteine-rich receptor kinase 42
ABIES09_000084T18	cysteine-rich receptor kinase 2
ABIES09_000084T3	cysteine-rich receptor kinase 2
ABIES09_000084T31	cysteine-rich receptor kinase 3
ABIES09_000084T39	cysteine-rich repeat secretory 12
ABIES09_000084T39	cysteine-rich receptor kinase 3
ABIES09_000085T7	CBL-interacting serine threonine- kinase 1
ABIES09_000085T7	CBL-interacting serine threonine- kinase 1-like
ABIES09_000087T12	Retrovirus-related Pol poly from transposon TNT 1-94
ABIES09_000087T13	Retrovirus-related Pol poly from transposon TNT 1-94
ABIES09_000087T15	Retrovirus-related Pol poly from transposon TNT 1-94
ABIES09_000087T2	retrotransposon , , unclassified
ABIES09_000087T25	retrotransposon , , unclassified
ABIES09_000087T34	retrotransposon , , unclassified
ABIES09_000087T4	Retrovirus-related Pol poly from transposon TNT 1-94
ABIES09_000087T8	Retrovirus-related Pol poly from transposon TNT 1-94
ABIES09_000091T8	gag-pol poly , partial
ABIES09_000095T23	NAC domain-containing 86-like
ABIES09_000095T26	NAC domain-containing 86-like isoform X2
ABIES09_000095T8	NAC domain-containing 86-like
ABIES09_000096T1	ATP-dependent zinc metalloprotease FTSH 2, chloroplastic
ABIES09_000099T11	2-keto-3-deoxy-L-rhamnonate aldolase-like
ABIES09_000099T13	2-keto-3-deoxy-L-rhamnonate aldolase-like
ABIES09_000099T2	2-keto-3-deoxy-L-rhamnonate aldolase-like
ABIES09_000099T20	2-keto-3-deoxy-L-rhamnonate aldolase-like
ABIES09_000099T31	2-keto-3-deoxy-L-rhamnonate aldolase-like
ABIES09_000099T36	2-keto-3-deoxy-L-rhamnonate aldolase-like
ABIES09_000100T11	hypothetical protein ABT39_MTgene2668 (mitochondrion)
ABIES09_000100T21	hypothetical protein ABT39_MTgene2333 (mitochondrion)
ABIES09_000100T3	hypothetical protein ABT39_MTgene2667 (mitochondrion)
ABIES09_000100T30	hypothetical protein ABT39_MTgene2333 (mitochondrion)
ABIES09_000100T34	hypothetical protein ABT39_MTgene2667 (mitochondrion)
ABIES09_000104T25	-ribulosamine 3-kinase, chloroplastic
ABIES09_000105T35	monooxygenase, partial
ABIES09_000105T35	monooxygenase 2
ABIES09_000105T35	FAD-dependent monooxygenase paxM-like
ABIES09_000109T10	DEAD-box ATP-dependent RNA helicase 3, chloroplastic
ABIES09_000109T20	DEAD-box ATP-dependent RNA helicase 3, chloroplastic
ABIES09_000111T15	Dimer_Tnp_hAT domain-containing
ABIES09_000111T26	HAT dimerization domain, Ribonuclease H-like domain
ABIES09_000111T7	HAT dimerization domain, ribonuclease H-like domain-containing
ABIES09_000113T26	Retrovirus-related Pol poly from transposon TNT 1-94
ABIES09_000122T15	gag-pol poly , partial
ABIES09_000122T23	Retrovirus-related Pol poly from transposon TNT 1-94
ABIES09_000122T8	Retrovirus-related Pol poly from transposon TNT 1-94
ABIES09_000123T32	myb-related 3R-1-like
ABIES09_000124T2	retrotransposon , , unclassified
ABIES09_000124T34	reverse transcriptase, partial
ABIES09_000124T8	Retrovirus-related Pol poly from transposon TNT 1-94
ABIES09_000127T16	receptor kinase At3g47110
ABIES09_000127T18	receptor kinase At3g47110
ABIES09_000129T15	Ty3 gypsy retrotransposon
ABIES09_000129T18	Ty3 gypsy retrotransposon
ABIES09_000129T2	Ty3 gypsy retrotransposon
ABIES09_000129T23	peroxidase 64
ABIES09_000129T24	Ty3 gypsy retrotransposon
ABIES09_000129T24	nucleotidyltransferase, Ribonuclease H
ABIES09_000129T27	Ty3 gypsy retrotransposon
ABIES09_000129T9	nucleotidyltransferase, Ribonuclease H
ABIES09_000131T31	hypothetical protein SELMODRAFT_402429
ABIES09_000131T31	hypothetical protein SELMODRAFT_402429
ABIES09_000147T1	probable disease resistance At4g33300
ABIES09_000147T1	probable disease resistance At4g33300
ABIES09_000147T10	probable disease resistance At4g33300
ABIES09_000147T10	CC-NBS-LRR , partial
ABIES09_000147T15	CC-NBS-LRR , partial
ABIES09_000147T15	CC-NBS-LRR , partial
ABIES09_000147T24	CC-NBS-LRR , partial
ABIES09_000151T27	cold shock 1
ABIES09_000152T27	trihelix transcription factor ASIL2-like
ABIES09_000152T3	trihelix transcription factor ASIL2-like
ABIES09_000157T14	Retrovirus-related Pol poly from transposon TNT 1-94
ABIES09_000160T16	transcription termination factor MTERF5, chloroplastic isoform X1
ABIES09_000160T22	transcription termination factor MTERF5, chloroplastic isoform X1
ABIES09_000166T3	Retrovirus-related Pol poly from transposon TNT 1-94
ABIES09_000166T6	gag-pol poly
ABIES09_000168T18	NBS LRR, partial
ABIES09_000168T6	TMV resistance N isoform X1
ABIES09_000171T6	pentatricopeptide repeat-containing At4g02750
ABIES09_000172T6	5 -3 exoribonuclease 3 isoform X2
ABIES09_000172T6	5 -3 exoribonuclease 3
ABIES09_000175T2	pentatricopeptide repeat-containing At3g24000, mitochondrial-like
ABIES09_000175T4	pentatricopeptide repeat-containing At3g49142
ABIES09_000183T4	thiamine biosynthetic bifunctional enzyme TH1, chloroplastic
ABIES09_000183T4	thiamine biosynthetic bifunctional enzyme TH1, chloroplastic isoform X2
ABIES09_000186T17	probable S-acyltransferase 12
ABIES09_000186T29	Spermidine synthase
ABIES09_000191T10	receptor kinase HSL1
ABIES09_000191T18	receptor kinase HSL1
ABIES09_000191T19	receptor kinase HSL1
ABIES09_000191T30	receptor kinase HSL1
ABIES09_000193T17	clavaminate synthase At3g21360
ABIES09_000193T20	clavaminate synthase At3g21360
ABIES09_000193T23	clavaminate synthase At3g21360
ABIES09_000193T24	clavaminate synthase At3g21360
ABIES09_000193T27	clavaminate synthase At3g21360
ABIES09_000193T27	clavaminate synthase At3g21360
ABIES09_000194T10	RIK isoform X1
ABIES09_000204T27	pre-mRNA-splicing factor ISY1 homolog
ABIES09_000204T4	pre-mRNA-splicing factor ISY1 homolog
ABIES09_000207T9	ubiquitin-activating enzyme E1 1-like isoform X1
ABIES09_000211T29	cullin-3A-like isoform X2
ABIES09_000214T1	uncharacterized mitochondrial g00810-like
ABIES09_000214T2	uncharacterized mitochondrial g00810-like
ABIES09_000217T10	pentatricopeptide repeat-containing At5g55840
ABIES09_000217T4	pentatricopeptide repeat-containing At5g55840
ABIES09_000223T26	Universal stress A
ABIES09_000223T30	universal stress PHOS34-like
ABIES09_000223T5	universal stress PHOS34
ABIES09_000226T18	zinc finger CCCH domain-containing 17
ABIES09_000226T25	zinc finger CCCH domain-containing 48-like isoform X2
ABIES09_000228T15	EF-hand domain
ABIES09_000228T2	EF-hand domain
ABIES09_000228T24	EF-hand domain
ABIES09_000231T1	pentatricopeptide repeat-containing At1g05670, mitochondrial
ABIES09_000240T14	ferritin-2, chloroplastic
ABIES09_000240T15	ferritin-3, chloroplastic-like
ABIES09_000240T22	ferritin-3, chloroplastic-like
ABIES09_000240T6	ferritin-3, chloroplastic-like
ABIES09_000241T2	serine arginine-rich splicing factor SC35-like
ABIES09_000242T24	Retrovirus-related Pol poly from transposon TNT 1-94
ABIES09_000242T26	Retrovirus-related Pol poly from transposon TNT 1-94
ABIES09_000248T17	cyclin-T1-5-like isoform X2
ABIES09_000251T3	plant intracellular Ras-group-related LRR 1-like
ABIES09_000255T12	cysteine-rich repeat secretory 38-like
ABIES09_000255T16	cysteine-rich receptor kinase 2 isoform X2
ABIES09_000256T11	pentatricopeptide repeat-containing At1g11290, chloroplastic
ABIES09_000256T11	uncharacterized membrane At1g16860-like
ABIES09_000258T6	response regulator
ABIES09_000267T19	E3 ubiquitin ligase BIG BROTHER-related
ABIES09_000273T10	tRNA 2 -phosphotransferase 1-like isoform X2
ABIES09_000273T17	tRNA 2 -phosphotransferase 1-like isoform X2
ABIES09_000279T16	reverse transcriptase domain-containing
ABIES09_000279T22	Gag-pol poly
ABIES09_000279T27	reverse transcriptase domain-containing
ABIES09_000279T6	DNA RNA polymerases superfamily
ABIES09_000290T26	peroxisome biogenesis 2 isoform X1
ABIES09_000292T14	outer envelope 64, chloroplastic-like
ABIES09_000292T14	outer envelope 64, chloroplastic-like
ABIES09_000294T16	phosphopantetheine adenylyltransferase
ABIES09_000295T1	60S ribosomal L15-1
ABIES09_000297T10	beta-galactosidase 8
ABIES09_000298T9	tryptophan aminotransferase-related 4-like
ABIES09_000308T27	apoptotic chromatin condensation inducer in the nucleus
ABIES09_000310T13	7-deoxyloganetin glucosyltransferase-like
ABIES09_000310T15	7-deoxyloganetin glucosyltransferase-like
ABIES09_000310T19	UGT85A, partial
ABIES09_000310T24	7-deoxyloganetin glucosyltransferase-like
ABIES09_000318T15	poly , partial
ABIES09_000318T7	poly , partial
ABIES09_000319T24	NPF family transporter
ABIES09_000321T13	electron transfer flavo subunit alpha, mitochondrial
ABIES09_000322T8	CC-NBS-LRR , partial
ABIES09_000326T17	probable disease resistance At4g33300
ABIES09_000326T22	leucine rich repeat , partial
ABIES09_000329T11	probable LRR receptor-like serine threonine- kinase At2g23950 isoform X1
ABIES09_000332T14	disease resistance At5g47280
ABIES09_000332T25	CC-NBS-LRR , partial
ABIES09_000344T23	ABSCISIC ACID-INSENSITIVE 5 5 isoform X1
ABIES09_000347T17	metal tolerance 11 isoform X1
ABIES09_000347T26	metal tolerance 11 isoform X1
ABIES09_000347T3	metal tolerance 11 isoform X1
ABIES09_000348T12	nucleotidyltransferase, Ribonuclease H
ABIES09_000348T12	probable amino-acid acetyltransferase NAGS2, chloroplastic isoform X1
ABIES09_000348T14	nucleotidyltransferase, Ribonuclease H
ABIES09_000348T14	probable amino-acid acetyltransferase NAGS1, chloroplastic isoform X1
ABIES09_000348T6	probable amino-acid acetyltransferase NAGS2, chloroplastic isoform X1
ABIES09_000353T1	Ty3 gypsy retrotransposon
ABIES09_000353T11	nucleotidyltransferase, Ribonuclease H
ABIES09_000353T13	nucleotidyltransferase, Ribonuclease H
ABIES09_000353T17	nucleotidyltransferase, Ribonuclease H
ABIES09_000353T18	poly , partial
ABIES09_000353T22	nucleotidyltransferase, Ribonuclease H
ABIES09_000353T22	Ty3 gypsy retrotransposon
ABIES09_000353T26	nucleotidyltransferase, Ribonuclease H
ABIES09_000359T13	zinc finger, CCHC-type
ABIES09_000359T16	Retrovirus-related Pol poly from transposon TNT 1-94
ABIES09_000361T9	beta-galactosidase 1-like
ABIES09_000373T15	auxin efflux carrier , partial
ABIES09_000373T15	PIN-LIKES 6
ABIES09_000377T8	graves disease carrier -like
ABIES09_000378T21	cysteine-rich receptor kinase 2
ABIES09_000384T11	G-type lectin S-receptor-like serine threonine- kinase At1g34300
ABIES09_000384T11	G-type lectin S-receptor-like serine threonine- kinase At1g34300
ABIES09_000385T10	STABILIZED1
ABIES09_000388T22	probable proline transporter 2 isoform X1
ABIES09_000392T17	reverse transcriptase, partial
ABIES09_000399T2	hypothetical protein ABT39_MTgene2445 (mitochondrion)
ABIES09_000399T2	pollen-specific SF21 isoform X2
ABIES09_000401T1	lipid phosphate phosphatase 2-like
ABIES09_000401T21	lipid phosphate phosphatase 2-like
ABIES09_000402T15	sugar transport 7
ABIES09_000402T2	sugar transport 7-like
ABIES09_000403T22	probable linoleate 9S-lipoxygenase 5
ABIES09_000404T6	1-acyl-sn-glycerol-3-phosphate acyltransferase-like
ABIES09_000413T6	alcohol dehydrogenase class-3
ABIES09_000414T5	CHROMATIN REMODELING 4 isoform X1
ABIES09_000416T1	alpha-glucan water dikinase, chloroplastic isoform X1
ABIES09_000416T10	alpha-glucan water dikinase, chloroplastic isoform X1
ABIES09_000428T17	transcription factor GTE10-like isoform X1
ABIES09_000438T14	Receptor-like serine threonine- kinase SD1-8
ABIES09_000438T21	Receptor-like serine threonine- kinase SD1-8
ABIES09_000443T1	RNA-binding PNO1
ABIES09_000443T8	RNA-binding pno1-like
ABIES09_000444T20	TMV resistance N-like isoform X2
ABIES09_000447T25	NADPH-dependent aldehyde reductase , chloroplastic
ABIES09_000449T1	CYPRO4
ABIES09_000449T1	CYPRO4
ABIES09_000449T15	CYPRO4
ABIES09_000449T2	CYPRO4-like
ABIES09_000450T24	leucine-rich repeat receptor-like serine threonine- kinase At2g14440
ABIES09_000450T26	probable LRR receptor-like serine threonine- kinase At1g67720
ABIES09_000450T26	nodulation receptor kinase
ABIES09_000454T20	Retrovirus-related Pol poly from transposon TNT 1-94
ABIES09_000454T5	Retrovirus-related Pol poly from transposon TNT 1-94
ABIES09_000454T7	Retrovirus-related Pol poly from transposon TNT 1-94
ABIES09_000455T21	Retrovirus-related Pol poly from transposon TNT 1-94
ABIES09_000457T1	disease resistance TAO1 isoform X1
ABIES09_000457T20	NBS LRR, partial
ABIES09_000458T6	N6-adenosine-methyltransferase MT-A70-like
ABIES09_000460T11	Retrotransposable element Tf2
ABIES09_000460T21	Retrotransposable element Tf2
ABIES09_000460T23	integrase, partial
ABIES09_000460T6	Retrotransposable element Tf2
ABIES09_000465T23	LRR receptor-like serine threonine- kinase FLS2
ABIES09_000468T9	leucine-rich repeat receptor-like tyrosine- kinase PXC3
ABIES09_000469T25	probable polygalacturonase
ABIES09_000473T1	ABC transporter B family member 11
ABIES09_000473T1	E3 ubiquitin- ligase UPL2-like
ABIES09_000473T1	Os01g0695800, partial
ABIES09_000473T1	ABC transporter B family member 4-like
ABIES09_000473T23	E3 ubiquitin- ligase UPL2-like isoform X1
ABIES09_000479T12	HAT transposon superfamily
ABIES09_000479T12	ATP-dependent Clp protease adapter CLPS1, chloroplastic-like
ABIES09_000494T11	ATPase subunit 1 (mitochondrion)
ABIES09_000494T11	atpA, partial (mitochondrion)
ABIES09_000494T6	ATPase subunit 1 (mitochondrion)
ABIES09_000494T8	atpA, partial (mitochondrion)
ABIES09_000498T18	pentatricopeptide repeat-containing At1g12700, mitochondrial
ABIES09_000498T5	pentatricopeptide repeat-containing At1g12700, mitochondrial
ABIES09_000523T15	Os06g0658400, partial
ABIES09_000523T22	uncharacterized protein LOC109806893
ABIES09_000523T24	DUF659 domain-containing
ABIES09_000538T4	heterogeneous nuclear ribonucleo 1
ABIES09_000543T4	E3 ubiquitin- ligase RFWD3
ABIES09_000543T8	E3 ubiquitin- ligase RFWD3
ABIES09_000546T11	ubiquitin , partial
ABIES09_000546T11	Ubiquitin-60S ribosomal L40
ABIES09_000546T13	Polyubiquitin
ABIES09_000546T17	ubiquitin, partial
ABIES09_000546T2	polyubiquitin
ABIES09_000546T22	polyubiquitin 11
ABIES09_000546T7	ubiquitin-40S ribosomal S27b
ABIES09_000546T7	ubiquitin , partial
ABIES09_000546T8	polyubiquitin 11
ABIES09_000549T12	Retrovirus-related Pol poly from transposon TNT 1-94
ABIES09_000549T14	Retrovirus-related Pol poly from transposon TNT 1-94
ABIES09_000549T5	Retrovirus-related Pol poly from transposon TNT 1-94
ABIES09_000549T9	Retrovirus-related Pol poly from transposon TNT 1-94
ABIES09_000553T1	carotenoid 9,10(9 ,10 )-cleavage dioxygenase
ABIES09_000553T1	Retrovirus-related Pol poly from transposon TNT 1-94
ABIES09_000553T10	retrovirus-related Pol poly from transposon TNT 1-94
ABIES09_000553T11	retrovirus-related Pol poly from transposon TNT 1-94
ABIES09_000553T12	carotenoid 9,10(9 ,10 )-cleavage dioxygenase
ABIES09_000553T12	Retrovirus-related Pol poly from transposon TNT 1-94
ABIES09_000553T12	retrovirus-related Pol poly from transposon TNT 1-94
ABIES09_000553T12	retrovirus-related pol poly from transposon tnt 1-94
ABIES09_000553T13	carotenoid 9,10(9 ,10 )-cleavage dioxygenase
ABIES09_000553T13	Retrovirus-related Pol poly from transposon TNT 1-94
ABIES09_000553T7	retrovirus-related Pol poly from transposon TNT 1-94
ABIES09_000555T16	retrovirus-related pol poly from transposon tnt 1-94, partial
ABIES09_000555T2	retrovirus-related pol poly from transposon tnt 1-94, partial
ABIES09_000555T4	Retrovirus-related Pol poly from transposon TNT 1-94
ABIES09_000555T9	Retrovirus-related Pol poly from transposon TNT 1-94, partial
ABIES09_000564T10	Retrovirus-related Pol poly from transposon TNT 1-94
ABIES09_000564T15	Retrovirus-related Pol poly from transposon TNT 1-94
ABIES09_000564T23	Retrovirus-related Pol poly from transposon TNT 1-94
ABIES09_000566T17	mTERF1, partial
ABIES09_000566T20	mTERF1, partial
ABIES09_000566T20	transcription termination factor MTERF5, chloroplastic-like
ABIES09_000568T7	serine esterase family
ABIES09_000568T7	serine esterase family
ABIES09_000570T10	mitochondrial pyruvate carrier 1 isoform X1
ABIES09_000570T15	mitochondrial pyruvate carrier 1 isoform X1
ABIES09_000575T15	probable inactive purple acid phosphatase 2
ABIES09_000580T1	zinc finger GIS2
ABIES09_000580T12	zinc finger GIS2
ABIES09_000581T14	kinase-like domain-containing
ABIES09_000581T17	zinc finger, CCHC-type
ABIES09_000581T9	retrotransposon , , unclassified
ABIES09_000583T10	SUPPRESSOR OF GENE SILENCING 3 homolog
ABIES09_000583T3	SUPPRESSOR OF GENE SILENCING 3 homolog
ABIES09_000595T10	probable carboxylesterase 12
ABIES09_000595T10	eukaryotic translation initiation factor 3 subunit E
ABIES09_000599T19	D -box ATP-dependent RNA helicase D 15 chloroplastic
ABIES09_000599T24	D -box ATP-dependent RNA helicase D 15 chloroplastic
ABIES09_000609T23	uncharacterized protein LOC18448660 isoform X2
ABIES09_000616T16	exonuclease DPD1, chloroplastic mitochondrial
ABIES09_000616T18	exonuclease DPD1, chloroplastic mitochondrial
ABIES09_000623T17	chaperone dnaJ 8, chloroplastic-like
ABIES09_000629T1	zf-CCHC domain-containing UBN2_2 domain-containing , partial
ABIES09_000629T1	Retrovirus-related Pol poly from transposon TNT 1-94, partial
ABIES09_000643T16	BAG family molecular chaperone regulator 6-like
ABIES09_000643T17	BAG family molecular chaperone regulator 6
ABIES09_000643T24	BAG family molecular chaperone regulator 6-like isoform X1
ABIES09_000647T24	ubiquitin, partial
ABIES09_000651T6	pentatricopeptide repeat-containing At1g11290, chloroplastic
ABIES09_000651T6	pentatricopeptide repeat-containing At4g14050, mitochondrial
ABIES09_000652T23	subtilisin-like protease
ABIES09_000652T23	CO(2)-response secreted protease-like
ABIES09_000652T23	CO(2)-response secreted protease-like
ABIES09_000667T4	transmembrane -related
ABIES09_000680T1	serine arginine-rich splicing factor RS2Z32 isoform X1
ABIES09_000684T12	PDR1, partial
ABIES09_000684T23	PDR1, partial
ABIES09_000685T12	restin homolog
ABIES09_000689T22	transcription termination factor MTEF18, mitochondrial
ABIES09_000690T3	lipase-like PAD4
ABIES09_000690T9	lipase-like PAD4
ABIES09_000693T1	serine arginine repetitive matrix 1 isoform X1
ABIES09_000693T1	unknown
ABIES09_000697T13	5-methyltetrahydropteroyltriglutamate--homocysteine methyltransferase 1
ABIES09_000697T14	5-methyltetrahydropteroyltriglutamate--homocysteine methyltransferase 1
ABIES09_000697T7	5-methyltetrahydropteroyltriglutamate--homocysteine methyltransferase 2
ABIES09_000697T7	5-methyltetrahydropteroyltriglutamate--homocysteine methyltransferase 2
ABIES09_000699T12	F-box SKIP14-like
ABIES09_000702T14	4-coumarate-- ligase-like 5
ABIES09_000702T5	4-coumarate-- ligase-like 5 isoform X2
ABIES09_000702T5	4-coumarate-- ligase-like 5
ABIES09_000711T5	pentatricopeptide repeat , partial
ABIES09_000719T20	unknown
ABIES09_000720T1	zinc finger A20 and AN1 domain-containing stress-associated 9-like
ABIES09_000720T6	zinc finger A20 and AN1 domain-containing stress-associated 9-like
ABIES09_000722T1	replication A 32 kDa subunit B
ABIES09_000726T11	CC-NBS-LRR , partial
ABIES09_000726T21	CC-NBS-LRR , partial
ABIES09_000726T8	CC-NBS-LRR , partial
ABIES09_000726T9	disease resistance
ABIES09_000734T1	probable serine threonine- kinase vps15 isoform X1
ABIES09_000740T18	cysteine-rich receptor kinase 10
ABIES09_000740T18	receptor kinase Xa21
ABIES09_000741T19	paladin isoform X1
ABIES09_000746T15	general negative regulator of transcription subunit 3 isoform X1
ABIES09_000748T9	G-type lectin S-receptor-like serine threonine- kinase At1g11330
ABIES09_000750T14	probable aldo-keto reductase 1
ABIES09_000750T6	probable aldo-keto reductase 1
ABIES09_000751T2	E3 ubiquitin- ligase RGLG4 isoform X2
ABIES09_000751T2	E3 ubiquitin- ligase RGLG2 isoform X1
ABIES09_000761T8	CW-type Zinc Finger, isoform 1
ABIES09_000765T16	RNA methyltransferase
ABIES09_000779T3	transitional endoplasmic reticulum ATPase
ABIES09_000784T5	wall-associated kinase, partial
ABIES09_000803T10	anthocyanidin reductase
ABIES09_000803T10	anthocyanidin reductase
ABIES09_000803T16	anthocyanidin reductase
ABIES09_000803T16	anthocyanidin reductase
ABIES09_000805T15	HAT transposon superfamily
ABIES09_000805T15	unknown
ABIES09_000805T8	HAT transposon superfamily
ABIES09_000814T13	histone H2B-like
ABIES09_000814T21	histone H2B-like
ABIES09_000817T22	cysteine synthase
ABIES09_000822T4	transcription factor DIVARICATA
ABIES09_000826T3	natural resistance-associated macrophage 1
ABIES09_000831T4	LON peptidase N-terminal domain and RING finger 1
ABIES09_000831T4	LON peptidase N-terminal domain and RING finger 1
ABIES09_000831T4	LON peptidase N-terminal domain and RING finger 1 isoform X1
ABIES09_000832T22	ACT domain-containing ACR4-like
ABIES09_000832T22	ACT domain-containing ACR3 isoform X2
ABIES09_000833T18	exportin-T isoform X1
ABIES09_000834T3	F-box kelch-repeat At5g15710-like
ABIES09_000834T7	F-box kelch-repeat At5g15710-like
ABIES09_000850T20	splicing factor U2af small subunit B-like
ABIES09_000850T20	splicing factor U2af small subunit B-like
ABIES09_000851T6	hypothetical protein CCACVL1_19615
ABIES09_000857T14	, partial
ABIES09_000857T5	, partial
ABIES09_000861T1	2-methyl-3-buten-2-ol synthase
ABIES09_000861T1	2-methyl-3-buten-2-ol synthase
ABIES09_000861T18	2-methyl-3-buten-2-ol synthase
ABIES09_000861T18	(-)-linalool synthase
ABIES09_000861T3	2-methyl-3-buten-2-ol synthase
ABIES09_000861T6	2-methyl-3-buten-2-ol synthase
ABIES09_000861T6	2-methyl-3-buten-2-ol synthase
ABIES09_000861T9	(-)-linalool synthase
ABIES09_000867T2	pentatricopeptide repeat-containing At4g21065-like
ABIES09_000867T3	PPRC, partial
ABIES09_000868T13	Retrovirus-related Pol poly from transposon TNT 1-94
ABIES09_000868T13	Retrovirus-related Pol poly from transposon TNT 1-94
ABIES09_000875T12	RNA-binding 2-like isoform X4
ABIES09_000877T13	disease resistance RPP13 4
ABIES09_000883T2	F-box kelch-repeat At5g15710-like
ABIES09_000891T18	type I inositol polyphosphate 5-phosphatase 2-like isoform X1
ABIES09_000894T16	probable WRKY transcription factor 31 isoform X1
ABIES09_000894T21	probable WRKY transcription factor 31
ABIES09_000894T3	WRKY transcription factor 1, partial
ABIES09_000894T3	probable WRKY transcription factor 31
ABIES09_000901T21	Tetratricopeptide repeat-containing domain
ABIES09_000902T19	clavaminate synthase At3g21360
ABIES09_000905T10	probable inactive purple acid phosphatase 29
ABIES09_000905T13	probable inactive purple acid phosphatase 29 isoform X1
ABIES09_000905T2	probable inactive purple acid phosphatase 29
ABIES09_000905T6	probable inactive purple acid phosphatase 29
ABIES09_000905T6	probable inactive purple acid phosphatase 29 isoform X1
ABIES09_000907T15	TIR NBS LRR disease resistance , partial
ABIES09_000907T17	disease resistance
ABIES09_000914T13	unknown
ABIES09_000916T3	uncharacterized protein LOC18094885
ABIES09_000921T10	ribosomal RNA-processing 7 homolog A
ABIES09_000921T10	ribosomal RNA-processing 7 homolog A
ABIES09_000921T2	ribosomal RNA-processing 7 homolog A
ABIES09_000924T3	cytochrome P450 703A2
ABIES09_000924T3	flavonoid 3 ,5 -hydroxylase 1-like
ABIES09_000924T8	Cytochrome P450 71A1
ABIES09_000924T8	flavonoid 3 -monooxygenase
ABIES09_000927T10	transmembrane 9 superfamily member 12
ABIES09_000927T10	transmembrane 9 superfamily member 12
ABIES09_000949T17	vesicle-associated 1-3
ABIES09_000949T17	Coronatine-insensitive 1
ABIES09_000962T7	uncharacterized protein LOC110670461
ABIES09_000965T6	transcription factor 2
ABIES09_000989T7	probable carboxylesterase SOBER1-like
ABIES09_000993T21	oxalate-- ligase-like
ABIES09_000993T8	oxalate-- ligase-like
ABIES09_000997T10	probable LRR receptor-like serine threonine- kinase At2g16250
ABIES09_000997T10	probable LRR receptor-like serine threonine- kinase At2g16250
ABIES09_000999T2	short-chain dehydrogenase reductase ATA1-like isoform X1
ABIES09_001001T11	PREDICTED: uncharacterized protein LOC101215128 isoform X1
ABIES09_001001T11	HAT transposon superfamily
ABIES09_001001T12	HAT transposon superfamily
ABIES09_001001T12	pre-rRNA-processing esf2
ABIES09_001001T14	uncharacterized protein LOC112023850
ABIES09_001001T14	HAT transposon superfamily
ABIES09_001001T14	pre-rRNA-processing esf2
ABIES09_001001T17	HAT transposon superfamily
ABIES09_001001T18	HAT transposon superfamily
ABIES09_001001T18	HAT dimerization domain, Ribonuclease H-like domain
ABIES09_001001T3	unknown
ABIES09_001001T4	HAT transposon superfamily
ABIES09_001001T5	HAT transposon superfamily
ABIES09_001001T5	unknown
ABIES09_001001T6	HAT transposon superfamily
ABIES09_001001T8	unknown
ABIES09_001001T9	HAT transposon superfamily
ABIES09_001004T9	DUF659 domain-containing
ABIES09_001011T1	TLD domain-containing 1
ABIES09_001013T3	KH domain-containing At4g18375
ABIES09_001017T13	TMV resistance N-like isoform X1
ABIES09_001024T15	Retrovirus-related Pol poly from transposon TNT 1-94
ABIES09_001024T7	Retrovirus-related Pol poly from transposon TNT 1-94
ABIES09_001026T9	mitotic checkpoint
ABIES09_001027T1	unknown
ABIES09_001027T10	unknown
ABIES09_001027T19	unknown
ABIES09_001027T8	unknown
ABIES09_001037T2	F-box At1g67340
ABIES09_001039T3	elicitor-responsive 3
ABIES09_001039T8	elicitor-responsive 3
ABIES09_001041T6	zinc finger, CCHC-type
ABIES09_001046T18	pentatricopeptide repeat-containing At3g26782, mitochondrial
ABIES09_001047T1	sodium-dependent phosphate transporter 1
ABIES09_001047T3	sodium-dependent phosphate transporter 1-like
ABIES09_001047T3	sodium-dependent phosphate transporter 1
ABIES09_001056T1	E3 ubiquitin- ligase Praja-2
ABIES09_001057T13	DNA excision repair ERCC-8
ABIES09_001060T18	Sec14p-like phosphatidylinositol transfer family
ABIES09_001079T9	transcription termination factor MTERF9, chloroplastic
ABIES09_001081T17	replication factor C subunit 2
ABIES09_001089T2	copper transporter 5
ABIES09_001095T10	TMV resistance N
ABIES09_001095T10	TMV resistance N-like
ABIES09_001096T13	serine arginine-rich splicing factor RS41 isoform X1
ABIES09_001096T19	serine arginine-rich splicing factor RS41 isoform X3
ABIES09_001115T17	myosin heavy chain kinase C
ABIES09_001115T3	myosin heavy chain kinase C
ABIES09_001115T4	myosin heavy chain kinase B
ABIES09_001115T8	myosin heavy chain kinase B-like
ABIES09_001115T8	myosin heavy chain kinase C
ABIES09_001126T17	calmodulin 3
ABIES09_001138T2	phosphoenolpyruvate carboxykinase (ATP)-like
ABIES09_001138T21	phosphoenolpyruvate carboxykinase (ATP)-like
ABIES09_001138T21	phosphoenolpyruvate carboxykinase (ATP)-like
ABIES09_001138T21	phosphoenolpyruvate carboxykinase (ATP)-like
ABIES09_001139T7	disease resistance TAO1-like
ABIES09_001140T18	heavy metal-associated isoprenylated plant 28
ABIES09_001147T11	CLEC16A like
ABIES09_001147T11	TRANSPARENT TESTA 9 isoform X6
ABIES09_001159T13	pentatricopeptide repeat-containing At2g35030, mitochondrial
ABIES09_001159T19	pentatricopeptide repeat-containing At4g13650
ABIES09_001173T3	probable disease resistance At4g33300
ABIES09_001173T8	leucine rich repeat , partial
ABIES09_001178T10	PREDICTED: uncharacterized protein LOC108225907
ABIES09_001178T11	uncharacterized protein LOC18448660 isoform X1
ABIES09_001178T11	Ribonuclease H-like domain containing , partial
ABIES09_001182T15	transcription factor MYC4
ABIES09_001186T13	heparanase 1
ABIES09_001186T13	heparanase 3 isoform X2
ABIES09_001186T21	heparanase 3
ABIES09_001191T13	FAD-binding monooxygenase
ABIES09_001193T14	TIR P-loop LRR
ABIES09_001193T17	TIR P-loop LRR
ABIES09_001194T3	LEAF RUST 10 DISEASE-RESISTANCE LOCUS RECEPTOR-LIKE PROTEIN KINASE-like isoform X1
ABIES09_001205T5	L-type lectin-domain containing receptor kinase -like
ABIES09_001205T5	L-type lectin-domain containing receptor kinase -like
ABIES09_001210T8	heparan-alpha-glucosaminide N-acetyltransferase isoform X1
ABIES09_001210T8	heparan-alpha-glucosaminide N-acetyltransferase-like
ABIES09_001218T11	plasma membrane ATPase 1-like isoform X1
ABIES09_001218T11	proton-exporting ATPase4
ABIES09_001218T3	plasma membrane ATPase
ABIES09_001218T7	plasma membrane ATPase-like
ABIES09_001218T7	proton-exporting ATPase4
ABIES09_001222T16	uncharacterized protein LOC109843552
ABIES09_001232T13	cinnamoyl- reductase,
ABIES09_001255T16	pentatricopeptide repeat-containing At3g16890, mitochondrial
ABIES09_001265T6	B-box zinc finger 22
ABIES09_001271T9	kinase , partial
ABIES09_001271T9	probable receptor kinase At1g30570
ABIES09_001277T17	BONZAI 1-like
ABIES09_001277T5	BONZAI 1-like isoform X1
ABIES09_001277T5	BONZAI 1-like
ABIES09_001288T12	uncharacterized mitochondrial g00810-like
ABIES09_001288T5	uncharacterized mitochondrial g00810-like
ABIES09_001288T9	uncharacterized mitochondrial g00810-like
ABIES09_001288T9	reverse transcriptase, RNA-dependent DNA polymerase
ABIES09_001291T2	G-type lectin S-receptor-like serine threonine- kinase At1g34300
ABIES09_001291T8	thaumatin , partial
ABIES09_001291T8	probable LRR receptor-like serine threonine- kinase At5g48740
ABIES09_001291T8	probable LRR receptor-like serine threonine- kinase At5g48740
ABIES09_001292T2	PH, RCC1 and FYVE domains-containing 1-like
ABIES09_001293T15	cysteine-rich receptor kinase 10
ABIES09_001314T18	Nudix hydrolase 3
ABIES09_001316T1	RING FYVE PHD zinc finger superfamily , isoform 1
ABIES09_001321T3	TRAF-like family
ABIES09_001322T20	ubiquitin thioesterase OTU1
ABIES09_001345T11	TPR2-like isoform X1
ABIES09_001356T19	STICHEL-like 3
ABIES09_001363T4	transcription termination factor MTERF4, chloroplastic-like
ABIES09_001365T2	FIP1[V]
ABIES09_001366T10	U3 small nucleolar RNA-associated 21 homolog
ABIES09_001366T15	U3 small nucleolar RNA-associated 21 homolog
ABIES09_001378T8	ABC transporter G family member 22 isoform X4
ABIES09_001385T20	50S ribosomal L29, chloroplastic
ABIES09_001401T18	YTH domain-containing family 2-like isoform X1
ABIES09_001405T5	histone H2B-like
ABIES09_001408T13	probable gamma-secretase subunit PEN-2
ABIES09_001408T5	probable gamma-secretase subunit PEN-2
ABIES09_001417T7	beta-glucosidase 1
ABIES09_001437T10	chromatin remodeling EBS-like
ABIES09_001444T17	C2 calcium-dependent membrane targeting
ABIES09_001461T11	PHOTOPERIOD-INDEPENDENT EARLY FLOWERING 1 isoform X1
ABIES09_001466T20	cytochrome P450 709B2-like
ABIES09_001466T20	cytochrome P450 709B2-like isoform X2
ABIES09_001468T15	arogenate dehydrogenase 2, chloroplastic-like
ABIES09_001471T5	long chain base biosynthesis 2a
ABIES09_001479T20	SAP30-binding isoform X1
ABIES09_001480T19	probable 3-hydroxyisobutyrate dehydrogenase-like 2, mitochondrial
ABIES09_001490T12	glucan endo-1,3-beta-glucosidase-like
ABIES09_001490T15	glucan endo-1,3-beta-glucosidase-like
ABIES09_001490T17	glucan endo-1,3-beta-glucosidase-like
ABIES09_001490T6	beta-1,3-glucanase, partial
ABIES09_001490T6	glycosyl hydrolase , partial
ABIES09_001492T15	lambda class glutathione S-transferase
ABIES09_001492T5	lambda class glutathione S-transferase
ABIES09_001492T7	lambda class glutathione S-transferase
ABIES09_001493T2	dentin sialophospho isoform X1
ABIES09_001495T6	NUCLEAR FUSION DEFECTIVE 4-like
ABIES09_001502T15	RNA-binding cabeza isoform X1
ABIES09_001507T3	RNA polymerase II C-terminal domain phosphatase-like 3
ABIES09_001510T14	Serine threonine- phosphatase
ABIES09_001510T14	serine threonine- phosphatase PP2A-2 catalytic subunit
ABIES09_001515T1	lysM domain receptor-like kinase 3
ABIES09_001515T13	lysM domain receptor-like kinase 3
ABIES09_001517T9	U1 small nuclear ribonucleo 70 kDa
ABIES09_001518T12	cullin-1
ABIES09_001518T16	cullin-1-like
ABIES09_001518T7	cullin-1-like
ABIES09_001524T10	uridine 5 -monophosphate synthase
ABIES09_001524T10	uridine 5 -monophosphate synthase
ABIES09_001544T11	transportin-1
ABIES09_001571T1	DMR6-LIKE OXYGENASE 2-like
ABIES09_001571T14	DMR6-LIKE OXYGENASE 2-like
ABIES09_001571T15	DMR6-LIKE OXYGENASE 2-like
ABIES09_001571T17	DMR6-LIKE OXYGENASE 2-like
ABIES09_001571T17	DMR6-LIKE OXYGENASE 2-like
ABIES09_001571T19	DMR6-LIKE OXYGENASE 2-like
ABIES09_001579T16	cytochrome P450 CYP736A12-like isoform X1
ABIES09_001588T1	hypothetical protein MA16_Dca010292
ABIES09_001588T12	uncharacterized protein LOC112026240
ABIES09_001588T12	uncharacterized protein LOC18107685
ABIES09_001591T12	uncharacterized mitochondrial g00810-like
ABIES09_001591T2	uncharacterized mitochondrial g00810-like
ABIES09_001593T5	histone-lysine N-methyltransferase ATXR3-like
ABIES09_001595T8	mechanosensitive ion channel 1, mitochondrial
ABIES09_001608T1	transcription termination factor MTERF9, chloroplastic-like
ABIES09_001611T1	unknown
ABIES09_001614T11	L-type lectin-domain containing receptor kinase
ABIES09_001614T2	L-type lectin-domain containing receptor kinase
ABIES09_001622T10	Retrovirus-related Pol poly from transposon TNT 1-94
ABIES09_001622T13	Retrovirus-related Pol poly from transposon TNT 1-94
ABIES09_001622T8	Retrovirus-related Pol poly from transposon TNT 1-94
ABIES09_001623T16	NRT1 PTR FAMILY -like
ABIES09_001630T4	lipase-like PAD4
ABIES09_001632T12	Ribosomal L34Ae
ABIES09_001632T12	50S ribosomal
ABIES09_001632T9	Ribosomal L34Ae
ABIES09_001632T9	50S ribosomal
ABIES09_001644T12	probable chlorophyll(ide) b reductase NYC1, chloroplastic
ABIES09_001644T18	probable chlorophyll(ide) b reductase NYC1, chloroplastic
ABIES09_001646T14	TMV resistance N-like
ABIES09_001646T14	disease resistance TAO1-like
ABIES09_001657T8	Retrovirus-related Pol poly from transposon TNT 1-94, partial
ABIES09_001665T10	serine arginine-rich splicing factor SR34B-like
ABIES09_001665T16	serine arginine-rich-splicing factor SR34-like
ABIES09_001665T4	serine arginine-rich-splicing factor SR34-like isoform X1
ABIES09_001665T4	serine arginine-rich-splicing factor SR34-like
ABIES09_001665T6	serine arginine-rich-splicing factor SR34-like
ABIES09_001681T17	Pentatricopeptide repeat-containing
ABIES09_001682T1	anthranilate synthase beta subunit 2, chloroplastic-like
ABIES09_001682T18	anthranilate synthase beta subunit 2, chloroplastic-like
ABIES09_001685T13	nucleolin isoform X1
ABIES09_001687T6	sterol 3-beta-glucosyltransferase UGT80A2
ABIES09_001692T1	ribonuclease H-like domain-containing
ABIES09_001692T1	RNA polymerase beta subunit (chloroplast)
ABIES09_001692T1	PREDICTED: uncharacterized protein LOC109010492
ABIES09_001692T1	RNA polymerase beta subunit-1 (chloroplast)
ABIES09_001692T1	DUF659 domain-containing Dimer_Tnp_hAT domain-containing , partial
ABIES09_001692T12	RNA polymerase beta subunit-1 (chloroplast)
ABIES09_001692T12	RNA polymerase beta subunit (chloroplast)
ABIES09_001692T13	uncharacterized protein LOC113728714
ABIES09_001692T2	HAT transposon superfamily
ABIES09_001692T2	uncharacterized protein LOC18094885
ABIES09_001692T3	uncharacterized protein LOC110635456
ABIES09_001692T6	uncharacterized protein LOC112039526
ABIES09_001693T15	O-methyltransferase OMT2
ABIES09_001693T15	(R,S)-reticuline 7-O-methyltransferase-like
ABIES09_001693T9	xanthohumol 4 -O-methyltransferase-like
ABIES09_001704T10	receptor kinase HAIKU2
ABIES09_001704T14	receptor -tyrosine kinase CEPR2
ABIES09_001704T14	receptor -tyrosine kinase CEPR2
ABIES09_001704T16	receptor kinase HAIKU2
ABIES09_001704T19	receptor -tyrosine kinase CEPR2
ABIES09_001704T6	receptor -tyrosine kinase CEPR2-like
ABIES09_001704T6	receptor kinase HAIKU2
ABIES09_001711T5	probable LRR receptor-like serine threonine- kinase At3g47570
ABIES09_001719T13	galactan beta-1,4-galactosyltransferase GALS1-like
ABIES09_001719T13	galactan beta-1,4-galactosyltransferase GALS1-like
ABIES09_001719T17	galactan beta-1,4-galactosyltransferase GALS1-like
ABIES09_001719T17	galactan beta-1,4-galactosyltransferase GALS1
ABIES09_001723T14	F-box kelch-repeat At5g15710-like
ABIES09_001733T7	E3 ubiquitin- ligase RING1-like
ABIES09_001735T15	amidase
ABIES09_001735T15	amidase
ABIES09_001735T15	Os04g0184450, partial
ABIES09_001735T15	Os04g0184450, partial
ABIES09_001735T8	amidase
ABIES09_001744T11	xylose isomerase
ABIES09_001747T16	probable cinnamyl alcohol dehydrogenase 1
ABIES09_001747T5	probable cinnamyl alcohol dehydrogenase 1
ABIES09_001748T10	nucleoside diphosphate kinase 1
ABIES09_001752T10	Chaperonin CPN60-2, mitochondrial
ABIES09_001756T15	hypothetical protein ABT39_MTgene1913 (mitochondrion)
ABIES09_001756T9	hypothetical protein ABT39_MTgene1913 (mitochondrion)
ABIES09_001765T13	FMP32, mitochondrial-like
ABIES09_001776T9	activator of 90 kDa heat shock ATPase homolog
ABIES09_001778T8	U-box domain-containing 35 isoform X1
ABIES09_001778T8	U-box domain-containing 35-like
ABIES09_001781T19	SANT Myb domain
ABIES09_001787T6	UDP-N-acetylglucosamine transferase subunit ALG13 homolog
ABIES09_001796T19	Haloacid dehalogenase-like hydrolase (HAD) superfamily
ABIES09_001797T2	Sodium calcium exchanger NCL
ABIES09_001799T9	TIR NBS LRR disease resistance , partial
ABIES09_001805T11	toll interleukin-1 receptor
ABIES09_001805T15	TMV resistance N-like
ABIES09_001805T6	toll interleukin-1 receptor
ABIES09_001811T9	gag-pol poly
ABIES09_001812T1	trichome birefringence-like 11
ABIES09_001814T18	FHA domain-containing FHA2
ABIES09_001838T17	CSC1 ERD4
ABIES09_001855T17	thiol-disulfide oxidoreductase LTO1
ABIES09_001861T17	GDP-L-galactose phosphorylase 2
ABIES09_001861T17	GDP-L-galactose phosphorylase 1-like
ABIES09_001886T13	ARM REPEAT PROTEIN INTERACTING WITH ABF2-like isoform X2
ABIES09_001887T14	allene oxide synthase
ABIES09_001887T14	cysteine-rich receptor kinase 2
ABIES09_001887T14	cysteine-rich receptor kinase 2
ABIES09_001887T17	allene oxide synthase
ABIES09_001888T14	polygalacturonase QRT3
ABIES09_001890T13	zinc finger ZAT9-like
ABIES09_001890T8	zinc finger ZAT1-like
ABIES09_001909T13	Retrovirus-related Pol poly from transposon TNT 1-94
ABIES09_001909T13	RNA-directed DNA polymerase
ABIES09_001909T6	Retrovirus-related Pol poly from transposon TNT 1-94
ABIES09_001914T13	peroxidase , partial
ABIES09_001914T13	peroxidase 12-like
ABIES09_001914T15	peroxidase , partial
ABIES09_001914T15	peroxidase 12-like
ABIES09_001914T16	peroxidase , partial
ABIES09_001914T17	peroxidase , partial
ABIES09_001914T5	peroxidase , partial
ABIES09_001916T12	methylesterase 3-like
ABIES09_001919T3	ribosomal RNA small subunit methyltransferase, mitochondrial-like
ABIES09_001919T3	dimethyladenosine transferase
ABIES09_001942T12	MON2 homolog isoform X1
ABIES09_001944T12	serine threonine- kinase AFC2 isoform X1
ABIES09_001952T10	Retrovirus-related Pol poly from transposon TNT 1-94
ABIES09_001952T10	Retrovirus-related Pol poly from transposon TNT 1-94
ABIES09_001952T12	zinc finger, CCHC-type
ABIES09_001952T18	Retrovirus-related Pol poly from transposon TNT 1-94
ABIES09_001952T7	Retrovirus-related Pol poly from transposon TNT 1-94
ABIES09_001953T2	phosphatidylinositol 4-kinase gamma 7
ABIES09_001967T15	methyltransferase DDB_G0268948
ABIES09_001973T1	Retrovirus-related Pol poly from transposon TNT 1-94
ABIES09_001973T1	copia-type poly , partial
ABIES09_001973T1	Retrovirus-related Pol poly from transposon TNT 1-94
ABIES09_001973T12	Retrovirus-related Pol poly from transposon TNT 1-94
ABIES09_001973T5	copia-type poly , partial
ABIES09_001973T5	Retrovirus-related Pol poly from transposon TNT 1-94
ABIES09_001973T5	Retrovirus-related Pol poly from transposon TNT 1-94
ABIES09_001973T5	Retrovirus-related Pol poly from transposon TNT 1-94
ABIES09_001973T6	RNA-directed DNA polymerase
ABIES09_001973T6	Retrovirus-related Pol poly from transposon TNT 1-94, partial
ABIES09_001973T6	Retrovirus-related Pol poly from transposon TNT 1-94
ABIES09_001973T6	Retrovirus-related Pol poly from transposon TNT 1-94
ABIES09_001973T6	Retrovirus-related Pol poly from transposon TNT 1-94
ABIES09_001974T9	beta-glucosidase 18-like
ABIES09_001974T9	Beta-glucosidase 40
ABIES09_001980T14	SNF1-related kinase regulatory subunit gamma-1
ABIES09_001988T17	zinc finger GIS2-like
ABIES09_001988T17	zinc finger GIS2
ABIES09_002006T1	Retrovirus-related Pol poly from transposon TNT 1-94
ABIES09_002011T1	Asterix
ABIES09_002011T7	Asterix
ABIES09_002023T10	NADH dehydrogenase subunit 7 (mitochondrion)
ABIES09_002023T10	orf185 (mitochondrion)
ABIES09_002027T11	mTERF domain-containing 1, mitochondrial
ABIES09_002028T1	retinoblastoma-related -like isoform X1
ABIES09_002028T1	retinoblastoma-related -like
ABIES09_002031T13	TIC 20-I, chloroplastic-like
ABIES09_002049T4	aminoacyl tRNA synthase complex-interacting multifunctional 1 isoform X1
ABIES09_002053T4	TIR P-loop LRR
ABIES09_002057T18	peptide-N4-(N-acetyl-beta-glucosaminyl)asparagine amidase A-like
ABIES09_002058T7	A-kinase anchor 7 isoforms delta and gamma
ABIES09_002060T10	acyl-coenzyme A oxidase 3, peroxisomal-like
ABIES09_002060T10	acyl-coenzyme A oxidase 3, peroxisomal-like
ABIES09_002062T5	cytochrome P450 704C1
ABIES09_002070T10	alpha-glucosidase 2
ABIES09_002080T11	cellulose synthase E6
ABIES09_002081T6	ubiquitin-40S ribosomal S27a
ABIES09_002089T13	Retrovirus-related Pol poly from transposon TNT 1-94
ABIES09_002089T14	Retrovirus-related Pol poly from transposon TNT 1-94
ABIES09_002089T5	Retrovirus-related Pol poly from transposon TNT 1-94
ABIES09_002092T3	cytidine deaminase 1-like
ABIES09_002095T11	Mediator of RNA polymerase II transcription subunit 25
ABIES09_002095T6	Mediator of RNA polymerase II transcription subunit 25
ABIES09_002095T7	Mediator of RNA polymerase II transcription subunit 25
ABIES09_002126T18	zinc finger CCCH domain-containing 17
ABIES09_002128T17	16S ribosomal RNA
ABIES09_002128T17	cell wall-associated hydrolase
ABIES09_002137T1	12-oxophytodienoate reductase 11
ABIES09_002137T14	12-oxophytodienoate reductase 11
ABIES09_002137T14	12-oxophytodienoate reductase 11
ABIES09_002137T3	12-oxophytodienoate reductase 11
ABIES09_002137T3	12-oxophytodienoate reductase 11
ABIES09_002137T4	12-oxophytodienoate reductase 11
ABIES09_002137T4	12-oxophytodienoate reductase 11
ABIES09_002137T9	12-oxophytodienoate reductase 11
ABIES09_002157T15	---NA---
ABIES09_002160T4	pentatricopeptide repeat-containing At1g09900-like
ABIES09_002167T6	NADPH-dependent 1-acyldihydroxyacetone phosphate reductase
ABIES09_002172T10	GTPase Der-like
ABIES09_002185T14	7-deoxyloganetin glucosyltransferase-like
ABIES09_002191T4	V-type proton ATPase subunit G1
ABIES09_002192T12	aconitate hydratase, cytoplasmic
ABIES09_002197T8	C-type lectin receptor-like tyrosine- kinase At1g52310
ABIES09_002200T10	plasma membrane ATPase 4
ABIES09_002200T3	plasma membrane ATPase 4
ABIES09_002200T3	ATPase 9, plasma membrane-type-like
ABIES09_002212T18	dCTP pyrophosphatase 1-like
ABIES09_002212T2	dCTP pyrophosphatase 1-like
ABIES09_002218T10	nudix hydrolase 16, mitochondrial-like
ABIES09_002218T13	nudix hydrolase 16, mitochondrial-like
ABIES09_002223T17	glucose-1-phosphate adenylyltransferase large subunit 3, chloroplastic amyloplastic
ABIES09_002231T13	PI-PLC X domain-containing At5g67130-like
ABIES09_002232T15	CDPK-related kinase
ABIES09_002232T15	calcium-dependent kinase 16
ABIES09_002243T3	UDP-glycosyltransferase 86A2-like
ABIES09_002253T4	truncated raffinose synthase , partial
ABIES09_002253T4	probable galactinol--sucrose galactosyltransferase 1
ABIES09_002267T1	D -box ATP-dependent RNA helicase D 11-like
ABIES09_002267T1	D -box ATP-dependent RNA helicase D 11
ABIES09_002268T12	probable phosphatase 2C 59 isoform X2
ABIES09_002268T12	probable phosphatase 2C 59
ABIES09_002270T8	purple acid phosphatase 18
ABIES09_002271T1	S-adenosylmethionine synthetase, partial
ABIES09_002271T10	S-adenosylmethionine synthase 2
ABIES09_002271T5	S-adenosylmethionine synthetase, partial
ABIES09_002271T5	S-adenosylmethionine synthase 4
ABIES09_002275T6	probable disease resistance At4g33300
ABIES09_002275T6	leucine rich repeat , partial
ABIES09_002279T13	Retrovirus-related Pol poly from transposon TNT 1-94
ABIES09_002287T4	SULFUR DEFICIENCY-INDUCED 1
ABIES09_002287T6	SULFUR DEFICIENCY-INDUCED 1
ABIES09_002287T8	SULFUR DEFICIENCY-INDUCED 1
ABIES09_002296T16	ILITYHIA
ABIES09_002341T15	Phox Bem1p
ABIES09_002345T10	organic cation carnitine transporter 1
ABIES09_002345T5	organic cation carnitine transporter 1
ABIES09_002348T5	BUD31 homolog 1
ABIES09_002352T13	serine threonine- phosphatase BSL3-like
ABIES09_002352T13	serine threonine- phosphatase BSL1-like
ABIES09_002354T15	NAC transcription factor 56-like
ABIES09_002354T9	NAC transcription factor 56-like
ABIES09_002356T10	peroxisomal membrane PEX14 isoform X1
ABIES09_002356T10	peroxisomal membrane PEX14 isoform X1
ABIES09_002377T15	MBL fold metallo-hydrolase
ABIES09_002383T17	carbonic anhydrase 2-like isoform X1
ABIES09_002414T11	synaptotagmin-5-like
ABIES09_002425T11	acidic mammalian chitinase-like
ABIES09_002425T11	acidic mammalian chitinase-like
ABIES09_002433T16	ubiquitin-like-conjugating enzyme ATG10 isoform X1
ABIES09_002441T6	bifunctional dihydrofolate reductase-thymidylate synthase-like
ABIES09_002441T6	bifunctional dihydrofolate reductase-thymidylate synthase isoform X1
ABIES09_002444T12	NADP-dependent malic enzyme-like isoform X2
ABIES09_002489T7	scarecrow 9
ABIES09_002496T6	probable carboxylesterase 17
ABIES09_002497T5	4-coumarate-- ligase-like 5 isoform X2
ABIES09_002497T5	4-coumarate-- ligase-like 5
ABIES09_002500T1	L-type lectin-domain containing receptor kinase -like
ABIES09_002500T11	L-type lectin-domain containing receptor kinase -like
ABIES09_002500T11	L-type lectin-domain containing receptor kinase
ABIES09_002500T7	L-type lectin-domain containing receptor kinase -like
ABIES09_002507T9	F-box SKP2A isoform X2
ABIES09_002510T4	E3 ubiquitin- ligase RGLG4-like
ABIES09_002510T4	E3 ubiquitin- ligase RGLG4-like
ABIES09_002534T5	probable disease resistance At1g61300 isoform X1
ABIES09_002559T8	serine protease inhibitor, Kazal-type family
ABIES09_002570T5	arogenate dehydrogenase 2, chloroplastic-like
ABIES09_002573T2	importin subunit alpha-9-like
ABIES09_002573T2	importin subunit alpha-9
ABIES09_002575T3	probable LRR receptor-like serine threonine- kinase At1g56130 isoform X1
ABIES09_002575T9	probable LRR receptor-like serine threonine- kinase At1g56130 isoform X1
ABIES09_002576T1	LHY isoform X3
ABIES09_002576T13	LHY-like isoform X1
ABIES09_002576T15	LHY-like isoform X1
ABIES09_002588T17	DEAD-box ATP-dependent RNA helicase 1
ABIES09_002597T15	DETOXIFICATION 27-like
ABIES09_002597T15	DETOXIFICATION 27-like
ABIES09_002597T4	DETOXIFICATION 27-like
ABIES09_002597T9	DETOXIFICATION 27-like
ABIES09_002597T9	DETOXIFICATION 27-like
ABIES09_002603T12	LRR receptor-like serine threonine- kinase GSO1 isoform X1
ABIES09_002603T14	LRR receptor-like serine threonine- kinase GSO1 isoform X1
ABIES09_002603T4	LRR receptor-like serine threonine- kinase GSO1 isoform X1
ABIES09_002630T1	sphingoid long-chain bases kinase 1-like
ABIES09_002630T17	sphingoid long-chain bases kinase 1
ABIES09_002635T13	retrotransposon , , unclassified
ABIES09_002643T14	probable sugar phosphate phosphate translocator At3g14410
ABIES09_002646T1	sinapyl alcohol dehydrogenase, partial
ABIES09_002646T2	sinapyl alcohol dehydrogenase, partial
ABIES09_002675T11	amino acid permease , partial
ABIES09_002675T11	probable amino acid permease 7
ABIES09_002675T14	amino acid permease , partial
ABIES09_002675T14	probable amino acid permease 7 isoform X2
ABIES09_002675T3	amino acid permease , partial
ABIES09_002675T3	probable amino acid permease 7 isoform X1
ABIES09_002679T8	O-acyltransferase WSD1
ABIES09_002690T16	apoptotic chromatin condensation inducer in the nucleus
ABIES09_002690T16	apoptotic chromatin condensation inducer in the nucleus
ABIES09_002690T5	ethylene-responsive transcription factor 1A-like
ABIES09_002693T14	clathrin assembly At4g40080
ABIES09_002693T15	clathrin assembly At4g40080
ABIES09_002693T2	clathrin assembly At4g40080
ABIES09_002693T6	clathrin assembly At4g40080
ABIES09_002695T11	pentatricopeptide repeat , partial
ABIES09_002695T11	pentatricopeptide repeat-containing At4g02750-like
ABIES09_002697T10	Retrovirus-related Pol poly from transposon TNT 1-94
ABIES09_002700T5	short-chain dehydrogenase reductase 2a-like
ABIES09_002709T13	DNA mismatch repair MSH6
ABIES09_002712T11	DMR6-LIKE OXYGENASE 2-like
ABIES09_002712T16	DMR6-LIKE OXYGENASE 1
ABIES09_002712T17	DMR6-LIKE OXYGENASE 1
ABIES09_002712T17	DMR6-LIKE OXYGENASE 1
ABIES09_002713T16	DMR6-LIKE OXYGENASE 1
ABIES09_002733T9	clathrin assembly At2g25430
ABIES09_002737T4	DUF724 domain-containing
ABIES09_002737T4	uncharacterized protein LOC110782720 isoform X1
ABIES09_002746T11	TMV resistance N-like
ABIES09_002747T2	vacuolar-sorting receptor 3-like
ABIES09_002747T2	vacuolar-sorting receptor 3
ABIES09_002747T4	Glycoside hydrolase, family 17
ABIES09_002747T4	vacuolar-sorting receptor 3-like
ABIES09_002747T4	Vacuolar-sorting receptor 3
ABIES09_002749T13	Retrovirus-related Pol poly from transposon TNT 1-94
ABIES09_002749T14	Retrovirus-related Pol poly from transposon TNT 1-94
ABIES09_002750T12	probable xyloglucan endotransglucosylase hydrolase 23
ABIES09_002750T3	xyloglucan endotransglycosylase hydrolase
ABIES09_002761T2	E3 ubiquitin- ligase UPL3
ABIES09_002761T2	HECT domain-containing , partial
ABIES09_002761T2	HECT domain-containing , partial
ABIES09_002765T3	peroxisomal (S)-2-hydroxy-acid oxidase GLO4-like
ABIES09_002765T9	peroxisomal (S)-2-hydroxy-acid oxidase GLO4-like isoform X1
ABIES09_002777T4	26S protease regulatory subunit 6A homolog
ABIES09_002777T4	26S protease regulatory subunit 6A homolog
ABIES09_002793T3	lisH domain and HEAT repeat-containing KIAA1468 homolog
ABIES09_002797T8	cleavage stimulation factor subunit 77 isoform X2
ABIES09_002797T8	cleavage stimulation factor subunit 77 isoform X1
ABIES09_002799T2	ferric reduction oxidase 2-like
ABIES09_002800T16	disease resistance RPP13 4
ABIES09_002816T1	probable beta-1,3-galactosyltransferase 12 isoform X2
ABIES09_002817T17	hypothetical protein ABT39_MTgene3829 (mitochondrion)
ABIES09_002839T12	coronatine-insensitive 1
ABIES09_002857T2	methionine aminopeptidase 1B, chloroplastic isoform X2
ABIES09_002857T2	methionine aminopeptidase 1B, chloroplastic isoform X2
ABIES09_002863T15	Vesicle-associated 4-2
ABIES09_002878T13	somatic embryogenesis receptor-like kinase 1
ABIES09_002878T13	somatic embryogenesis receptor kinase 2-like
ABIES09_002886T14	aminopeptidase M1
ABIES09_002886T14	aminopeptidase M1
ABIES09_002886T9	aminopeptidase M1
ABIES09_002888T12	glutamate decarboxylase
ABIES09_002888T12	glutamate decarboxylase
ABIES09_002902T17	50S ribosomal
ABIES09_002908T10	transcription factor DIVARICATA-like
ABIES09_002908T15	transcription factor DIVARICATA-like
ABIES09_002909T13	MADS-box SVP
ABIES09_002923T2	kinase APK1A, chloroplastic
ABIES09_002923T2	probable serine threonine- kinase PBL3 isoform X2
ABIES09_002926T4	Copia
ABIES09_002926T9	Retrovirus-related Pol poly from transposon TNT 1-94
ABIES09_002928T6	ABC transporter I family member 17
ABIES09_002931T9	potassium channel AKT2
ABIES09_002932T6	protease Do-like 10, mitochondrial
ABIES09_002932T6	protease Do-like 10, mitochondrial
ABIES09_002936T12	probable galactinol--sucrose galactosyltransferase 6 isoform X1
ABIES09_002940T10	LEAF RUST 10 DISEASE-RESISTANCE LOCUS RECEPTOR-LIKE PROTEIN KINASE-like isoform X1
ABIES09_002950T14	Retrovirus-related Pol poly
ABIES09_002957T7	auxin transporter 2
ABIES09_002957T9	auxin transporter 2
ABIES09_002957T9	auxin transporter 4
ABIES09_002959T8	Retrovirus-related Pol poly from transposon TNT 1-94
ABIES09_002960T4	Retrovirus-related Pol poly from transposon TNT 1-94
ABIES09_002960T4	transcription factor
ABIES09_002960T9	transcription factor
ABIES09_002960T9	Retrovirus-related Pol poly from transposon TNT 1-94
ABIES09_002962T10	ATP-citrate synthase beta chain 2
ABIES09_002962T13	ATP-citrate synthase beta chain 2
ABIES09_002962T16	ATP-citrate synthase beta chain 2
ABIES09_002962T16	ATP-citrate synthase beta chain 2
ABIES09_002962T3	ATP-citrate synthase beta chain 2
ABIES09_002965T7	Retrovirus-related Pol poly from transposon TNT 1-94
ABIES09_002968T13	TIR NBS, partial
ABIES09_002968T5	TMV resistance N-like isoform X1
ABIES09_002968T5	TIR NBS, partial
ABIES09_002975T1	probable xyloglucan endotransglucosylase hydrolase 28
ABIES09_002975T10	probable xyloglucan endotransglucosylase hydrolase 28
ABIES09_002975T6	probable xyloglucan endotransglucosylase hydrolase 28
ABIES09_002977T6	H ACA ribonucleo complex non-core subunit NAF1
ABIES09_002977T8	H ACA ribonucleo complex non-core subunit NAF1
ABIES09_002981T6	acetylglutamate kinase
ABIES09_002994T7	phosphoinositide phosphatase SAC7-like
ABIES09_002994T7	phosphoinositide phosphatase SAC6
ABIES09_002995T14	OPI10 homolog
ABIES09_003001T8	arogenate dehydratase prephenate dehydratase 6, chloroplastic-like
ABIES09_003003T9	thiosulfate 3-mercaptopyruvate sulfurtransferase 1, mitochondrial-like isoform X1
ABIES09_003003T9	thiosulfate 3-mercaptopyruvate sulfurtransferase 1, mitochondrial-like isoform X1
ABIES09_003008T13	transport Sec61 subunit alpha-like
ABIES09_003009T3	topless-related 1-like isoform X1
ABIES09_003019T8	probable polyamine oxidase 5
ABIES09_003027T9	reverse transcriptase, partial
ABIES09_003027T9	gag-pol poly , partial
ABIES09_003028T6	delta(3,5)-Delta(2,4)-dienoyl- isomerase, peroxisomal
ABIES09_003049T3	probable thiol methyltransferase 2 isoform X2
ABIES09_003055T14	TELO2-interacting 1 homolog isoform X1
ABIES09_003064T13	tryptophan-rich sensory
ABIES09_003064T5	tryptophan-rich sensory
ABIES09_003067T5	TIR domain-containing
ABIES09_003086T16	pre-mRNA-splicing factor ATP-dependent RNA helicase DEAH7
ABIES09_003088T7	zinc transporter 11
ABIES09_003088T7	zinc transporter 11-like
ABIES09_003093T14	Mitochondrial transcription termination factor family
ABIES09_003108T14	probable receptor kinase At1g11050
ABIES09_003108T15	probable receptor kinase At1g11050
ABIES09_003108T2	probable receptor kinase At1g11050
ABIES09_003112T10	TIR NBS, partial
ABIES09_003115T16	ribosomal S14 (mitochondrion)
ABIES09_003115T16	ribosomal L5 (mitochondrion)
ABIES09_003120T4	mTERF1, partial
ABIES09_003120T6	transcription termination factor MTERF2, chloroplastic-like
ABIES09_003150T16	L-type lectin-domain containing receptor kinase -like
ABIES09_003150T16	L-type lectin-domain containing receptor kinase -like
ABIES09_003156T10	pentatricopeptide repeat-containing At1g12700, mitochondrial isoform X1
ABIES09_003156T16	pentatricopeptide repeat-containing At1g12300, mitochondrial-like
ABIES09_003156T7	pentatricopeptide repeat-containing At1g12700, mitochondrial isoform X1
ABIES09_003162T1	reverse transcriptase, partial
ABIES09_003162T4	Retrovirus-related Pol poly from transposon TNT 1-94
ABIES09_003162T8	RNA-directed DNA polymerase
ABIES09_003162T8	reverse transcriptase, partial
ABIES09_003177T10	DDB1- and CUL4-associated factor 4
ABIES09_003185T5	plant cysteine oxidase 2-like
ABIES09_003186T1	Uncharacterised
ABIES09_003186T1	ORF124 (chloroplast)
ABIES09_003186T1	signal anchor,
ABIES09_003186T12	ORF124 (chloroplast)
ABIES09_003186T12	Uncharacterised
ABIES09_003186T12	glycosyl transferase (glycosyl transferase family 2), partial
ABIES09_003186T13	Uncharacterised
ABIES09_003186T13	ORF124 (chloroplast)
ABIES09_003186T4	ORF124 (chloroplast)
ABIES09_003186T4	Uncharacterised
ABIES09_003194T6	probable linoleate 9S-lipoxygenase 5
ABIES09_003201T16	Retrovirus-related Pol poly from transposon TNT 1-94
ABIES09_003201T4	Retrovirus-related Pol poly from transposon TNT 1-94
ABIES09_003218T15	probable S-acyltransferase 7
ABIES09_003218T15	probable S-acyltransferase 7
ABIES09_003218T3	probable S-acyltransferase 7
ABIES09_003218T4	probable S-acyltransferase 7
ABIES09_003218T4	probable S-acyltransferase 7
ABIES09_003221T2	transcription termination factor MTERF5, chloroplastic-like
ABIES09_003221T7	transcription termination factor MTERF6, chloroplastic mitochondrial-like
ABIES09_003254T12	---NA---
ABIES09_003281T12	B-box zinc finger 18-like
ABIES09_003285T1	DNA-directed RNA polymerase II subunit 1
ABIES09_003292T16	GEM 5
ABIES09_003306T16	probable carboxylesterase 15
ABIES09_003306T8	probable carboxylesterase 15
ABIES09_003310T14	trimethylguanosine synthase
ABIES09_003319T5	zinc finger CCHC domain-containing 7-like isoform X1
ABIES09_003330T9	regulator of nonsense transcripts UPF3-like isoform X14
ABIES09_003346T13	Rab5-interacting family
ABIES09_003346T13	Rab5-interacting family
ABIES09_003347T6	Cytochrome P450
ABIES09_003351T3	pentatricopeptide repeat-containing At1g63400
ABIES09_003358T9	ras-related RABB1c
ABIES09_003391T8	NAC transcription factor 56
ABIES09_003396T7	probable glucan 1,3-beta-glucosidase A
ABIES09_003408T5	GPI-anchored LORELEI
ABIES09_003416T11	TIFY 10a
ABIES09_003416T2	TIFY 10A
ABIES09_003416T6	ZIM motif family , expressed
ABIES09_003417T10	serine decarboxylase-like
ABIES09_003417T10	serine decarboxylase-like
ABIES09_003422T4	autophagy-related 3-like
ABIES09_003426T11	mediator of RNA polymerase II transcription subunit 14
ABIES09_003426T7	growth-regulating factor 1
ABIES09_003427T6	CUP-SHAPED COTYLEDON 2-like
ABIES09_003434T10	XAP5 CIRCADIAN TIMEKEEPER
ABIES09_003450T11	calcium binding with EF-hand motif, partial
ABIES09_003458T2	Retrovirus-related Pol poly from transposon TNT 1-94
ABIES09_003458T2	Retrovirus-related Pol poly from transposon TNT 1-94
ABIES09_003461T7	F-box At1g47056-like
ABIES09_003463T8	sucrose synthase 2
ABIES09_003463T8	sucrose synthase 2
ABIES09_003465T4	Receptor kinase HSL1
ABIES09_003465T7	receptor kinase HSL1
ABIES09_003465T7	receptor kinase HSL1
ABIES09_003477T3	non-specific lipid-transfer At2g13820
ABIES09_003481T6	uncharacterized protein C630.12
ABIES09_003481T6	Calcineurin-like metallo-phosphoesterase superfamily , isoform 3, partial
ABIES09_003494T1	phosphatase inhibitor 2-like isoform X1
ABIES09_003496T4	enoyl-[acyl-carrier- ] reductase [NADH], chloroplastic
ABIES09_003496T4	enoyl-[acyl-carrier- ] reductase [NADH], chloroplastic
ABIES09_003506T6	methionine gamma-lyase
ABIES09_003513T1	importin subunit beta-1
ABIES09_003513T11	importin subunit beta-1
ABIES09_003525T8	double-stranded RNA-binding 1-like
ABIES09_003533T13	probable E3 ubiquitin- ligase BAH1-like
ABIES09_003533T13	probable E3 ubiquitin- ligase BAH1-like 1 isoform X1
ABIES09_003533T14	probable E3 ubiquitin- ligase BAH1-like 1 isoform X1
ABIES09_003533T16	probable E3 ubiquitin- ligase BAH1-like
ABIES09_003533T6	probable E3 ubiquitin- ligase BAH1-like
ABIES09_003533T6	probable E3 ubiquitin- ligase BAH1-like
ABIES09_003540T13	probable leucine-rich repeat receptor kinase At5g49770
ABIES09_003551T7	RNA exonuclease 4-like
ABIES09_003553T16	pentatricopeptide repeat-containing At3g23330
ABIES09_003558T7	splicing factor U2af small subunit B-like
ABIES09_003558T7	splicing factor U2af small subunit B-like
ABIES09_003570T2	NRT1 PTR FAMILY -like
ABIES09_003570T2	NRT1 PTR FAMILY -like
ABIES09_003583T1	translation initiation factor eIF-2B subunit beta
ABIES09_003587T16	unknown
ABIES09_003587T6	unknown
ABIES09_003587T6	unknown
ABIES09_003589T10	probable leucine-rich repeat receptor kinase At1g35710
ABIES09_003589T14	probable LRR receptor-like serine threonine- kinase At3g47570
ABIES09_003589T4	probable LRR receptor-like serine threonine- kinase At3g47570
ABIES09_003589T5	probable LRR receptor-like serine threonine- kinase At3g47570
ABIES09_003589T9	probable leucine-rich repeat receptor kinase At1g35710
ABIES09_003607T14	beta-amyrin 28-oxidase-like
ABIES09_003607T14	cytochrome p450
ABIES09_003607T14	cytochrome P450 716B2
ABIES09_003626T3	kinesin KIN-12B
ABIES09_003640T10	F Y rich C-terminus-domain-containing
ABIES09_003648T1	CYP720B7, partial
ABIES09_003648T11	C72B2_PINTA ame: Full=Cytochrome P450 720B2 ame: Full=Cytochrome P450 CYPB
ABIES09_003648T16	abietadienol abietadienal oxidase isoform X2
ABIES09_003648T5	C72B1_PINTA ame: Full=Abietadienol abietadienal oxidase Short= ame: Full=Cytochrome P450 720B1 ame: Full=Cytochrome P450 CYPA
ABIES09_003658T3	heterogeneous nuclear ribonucleo R-like isoform X1
ABIES09_003658T6	heterogeneous nuclear ribonucleo R-like isoform X1
ABIES09_003658T6	RNA-binding 47-like
ABIES09_003662T1	mimitin, mitochondrial isoform X2
ABIES09_003664T15	MACPF domain-containing CAD1-like
ABIES09_003676T11	pentatricopeptide repeat-containing At3g16610
ABIES09_003676T11	zinc finger CCHC domain-containing 7-like
ABIES09_003698T8	G-type lectin S-receptor-like serine threonine- kinase SD2-5
ABIES09_003709T13	TRAM, LAG1 and CLN8 (TLC) lipid-sensing domain containing
ABIES09_003711T1	maturase-related (mitochondrion)
ABIES09_003711T5	maturase-related (mitochondrion)
ABIES09_003748T12	NADPH-dependent aldehyde reductase , chloroplastic
ABIES09_003770T16	DNA (cytosine-5)-methyltransferase CMT3-like
ABIES09_003796T14	IAA-amino acid hydrolase ILR1-like 6
ABIES09_003796T4	IAA-amino acid hydrolase ILR1-like 6
ABIES09_003826T6	VAC14 homolog isoform X1
ABIES09_003826T6	VAC14 homolog isoform X2
ABIES09_003828T3	carbon catabolite repressor 4 homolog 1
ABIES09_003843T8	acetyl-coenzyme A carboxylase carboxyl transferase subunit alpha, chloroplastic-like
ABIES09_003849T13	CBS domain-containing CBSCBSPB1
ABIES09_003849T13	CBS domain-containing CBSCBSPB3
ABIES09_003850T9	pentatricopeptide repeat-containing At3g49142
ABIES09_003857T14	hydroquinone glucosyltransferase-like
ABIES09_003857T14	hydroquinone glucosyltransferase-like
ABIES09_003857T14	hydroquinone glucosyltransferase-like
ABIES09_003857T5	hydroquinone glucosyltransferase-like
ABIES09_003857T5	hydroquinone glucosyltransferase-like
ABIES09_003862T11	2-alkenal reductase (NADP(+)-dependent)-like
ABIES09_003863T4	auxin transport BIG
ABIES09_003870T6	transposon Ty3-I Gag-Pol poly isoform X1
ABIES09_003870T6	transposon Ty3-I Gag-Pol poly isoform X1
ABIES09_003870T7	uncharacterized protein LOC111437847
ABIES09_003870T9	transposon Ty3-I Gag-Pol poly isoform X1
ABIES09_003881T3	ENHANCED DISEASE RESISTANCE 2
ABIES09_003881T3	ENHANCED DISEASE RESISTANCE 2-like
ABIES09_003881T5	ENHANCED DISEASE RESISTANCE 2
ABIES09_003890T1	beta-glucosidase 40
ABIES09_003890T1	beta-glucosidase 41 isoform X3
ABIES09_003891T12	NAC domain-containing 68-like
ABIES09_003891T13	NAC domain-containing 68-like
ABIES09_003891T15	NAC domain-containing 68-like
ABIES09_003898T10	Ubiquitin carboxyl-terminal hydrolase
ABIES09_003898T10	Ubiquitin carboxyl-terminal hydrolase 13
ABIES09_003898T10	Ubiquitin carboxyl-terminal hydrolase 12
ABIES09_003898T3	Ubiquitin carboxyl-terminal hydrolase
ABIES09_003898T3	Ubiquitin carboxyl-terminal hydrolase 12
ABIES09_003898T4	TRAF-like family
ABIES09_003906T13	probable nucleoredoxin 1
ABIES09_003908T1	calmodulin-binding ion transporter
ABIES09_003908T13	calmodulin-binding ion transporter
ABIES09_003908T4	calmodulin-binding ion transporter
ABIES09_003908T7	calmodulin-binding ion transporter
ABIES09_003919T6	non-canonical poly(A) RNA polymerase PAPD5-like
ABIES09_003922T5	LEAF RUST 10 DISEASE-RESISTANCE LOCUS RECEPTOR-LIKE PROTEIN KINASE-like
ABIES09_003926T1	bifunctional dihydrofolate reductase-thymidylate synthase-like
ABIES09_003926T1	bifunctional dihydrofolate reductase-thymidylate synthase isoform X1
ABIES09_003929T4	T-complex 1 subunit theta
ABIES09_003933T12	peroxisomal fatty acid beta-oxidation multifunctional AIM1
ABIES09_003937T2	probable LRR receptor-like serine threonine- kinase At1g67720
ABIES09_003937T2	probable LRR receptor-like serine threonine- kinase At5g48740
ABIES09_003937T4	probable LRR receptor-like serine threonine- kinase At1g67720
ABIES09_003937T7	kinase APK1B, chloroplastic-like
ABIES09_003937T7	probable LRR receptor-like serine threonine- kinase At1g67720
ABIES09_003939T11	TMV resistance N-like
ABIES09_003948T11	branched-chain-amino-acid aminotransferase 2 isoform X2
ABIES09_003951T4	Methionyl-tRNA formyltransferase
ABIES09_003956T1	RRP15
ABIES09_003956T1	Retrovirus-related Pol poly from transposon TNT 1-94
ABIES09_003956T10	Retrovirus-related Pol poly from transposon TNT 1-94
ABIES09_003965T14	ERAD-associated E3 ubiquitin- ligase component HRD3A
ABIES09_003966T14	unknown
ABIES09_003966T14	unknown
ABIES09_003968T3	small nuclear ribonucleo Sm D2-like
ABIES09_003975T7	calnexin homolog
ABIES09_003978T13	ETHYLENE INSENSITIVE 3-like 1
ABIES09_003978T13	ETHYLENE INSENSITIVE 3-like 1
ABIES09_003990T4	protease Do-like 7 isoform X1
ABIES09_003995T15	dynamin-2A-like
ABIES09_003996T6	TIR NBS LRR disease resistance , partial
ABIES09_003996T6	TMV resistance N-like
ABIES09_004000T14	probable ADP-ribosylation factor GTPase-activating AGD14 isoform X1
ABIES09_004009T1	Retrovirus-related Pol poly from transposon TNT 1-94
ABIES09_004009T1	Retrovirus-related Pol poly from transposon TNT 1-94
ABIES09_004009T3	Retrovirus-related Pol poly from transposon TNT 1-94
ABIES09_004009T3	Retrovirus-related Pol poly from transposon TNT 1-94
ABIES09_004009T4	Retrovirus-related Pol poly from transposon TNT 1-94
ABIES09_004009T4	Retrovirus-related Pol poly from transposon TNT 1-94
ABIES09_004012T12	beta-fructofuranosidase, soluble isoenzyme I-like
ABIES09_004012T12	acid beta-fructofuranosidase AIV-18-like
ABIES09_004027T8	phosphatidylinositol 3,4,5-trisphosphate 3-phosphatase and -tyrosine-phosphatase PTEN1
ABIES09_004029T1	TIFY 10A-like
ABIES09_004029T14	TIFY 10A-like
ABIES09_004029T3	TIFY 9
ABIES09_004029T3	TIFY 10A-like
ABIES09_004029T4	TIFY 10A-like
ABIES09_004029T7	TIFY 10A-like
ABIES09_004029T7	TIFY 10b
ABIES09_004033T15	Phospholipid-transporting ATPase 3
ABIES09_004033T15	phospholipid-transporting ATPase 3
ABIES09_004035T1	calponin homology domain-containing DDB_G0272472-like
ABIES09_004041T2	retrotransposon , , unclassified
ABIES09_004041T6	retrotransposon , , unclassified
ABIES09_004053T8	NEP1-interacting -like 2 isoform X1
ABIES09_004053T8	NEP1-interacting -like 2
ABIES09_004072T15	expansin, partial
ABIES09_004072T9	expansin A1
ABIES09_004093T4	flavonoid 3 -hydroxylase
ABIES09_004103T4	tetratricopeptide-like helical domain-containing
ABIES09_004111T13	2,3-bisphosphoglycerate-independent phosphoglycerate mutase
ABIES09_004116T8	unknown
ABIES09_004119T14	retrovirus-related Pol poly from transposon TNT 1-94, partial
ABIES09_004119T9	retrovirus-related Pol poly from transposon TNT 1-94, partial
ABIES09_004125T2	cytochrome P450 CYP736A12-like
ABIES09_004125T2	cytochrome P450 CYP736A12-like
ABIES09_004125T6	cytochrome P450 CYP736A12-like
ABIES09_004125T6	cytochrome P450 CYP736A12-like
ABIES09_004159T10	ENHANCED DOWNY MILDEW 2 isoform X1
ABIES09_004174T13	coronatine-insensitive 1
ABIES09_004174T13	coronatine-insensitive 1
ABIES09_004234T10	beta-glucosidase 12-like
ABIES09_004234T12	beta-glucosidase 12-like
ABIES09_004234T12	beta-glucosidase 11-like
ABIES09_004239T2	uba ts-n domain containing
ABIES09_004243T12	oryzain alpha chain-like
ABIES09_004243T4	oryzain alpha chain-like
ABIES09_004254T8	monoacylglycerol lipase ABHD6-like
ABIES09_004292T12	serine threonine- kinase
ABIES09_004292T15	receptor kinase At4g00960
ABIES09_004299T7	serine threonine- kinase AFC2 isoform X1
ABIES09_004304T1	subtilisin-like protease
ABIES09_004307T2	serine threonine- phosphatase BSL3
ABIES09_004307T2	serine threonine- phosphatase BSL3-like
ABIES09_004328T11	low-temperature-induced cysteine ase-like
ABIES09_004328T6	low-temperature-induced cysteine ase-like
ABIES09_004328T7	low-temperature-induced cysteine ase-like
ABIES09_004354T14	uncharacterized CRM domain-containing At3g25440, chloroplastic
ABIES09_004357T11	sister chromatid cohesion SCC4
ABIES09_004362T11	beta-amyrin 28-oxidase-like
ABIES09_004362T9	taxane 13-alpha-hydroxylase cytochrome P450
ABIES09_004364T5	2-alkenal reductase (NADP(+)-dependent)
ABIES09_004364T5	2-alkenal reductase (NADP(+)-dependent)-like
ABIES09_004364T5	2-alkenal reductase (NADP(+)-dependent)-like
ABIES09_004366T10	calcium-transporting ATPase 3, endoplasmic reticulum-type-like
ABIES09_004366T10	calcium-transporting ATPase 3, endoplasmic reticulum-type isoform X2
ABIES09_004366T10	calcium-transporting ATPase 3, endoplasmic reticulum-type isoform X1
ABIES09_004371T5	xyloglucan endotransglucosylase hydrolase 9
ABIES09_004371T6	NAC domain-containing 35-like
ABIES09_004373T15	plant T10F18-100
ABIES09_004375T13	bifunctional L-3-cyanoalanine synthase cysteine synthase 1, mitochondrial
ABIES09_004412T12	CBL-interacting serine threonine- kinase 24-like
ABIES09_004423T2	PLANT CADMIUM RESISTANCE like
ABIES09_004426T12	zinc finger CCCH domain-containing ZFN-like
ABIES09_004441T13	UDP-glycosyltransferase 92A1-like
ABIES09_004451T11	ADP-ribosylation factor GTPase-activating AGD12-like
ABIES09_004463T7	probable acyl-activating enzyme 1, peroxisomal
ABIES09_004469T13	pre-rRNA-processing esf2
ABIES09_004476T3	transitional endoplasmic reticulum ATPase
ABIES09_004476T3	transitional endoplasmic reticulum ATPase
ABIES09_004485T7	histone deacetylase 19-like isoform X1
ABIES09_004492T3	ATPase 11, plasma membrane-type
ABIES09_004492T3	Transposase, IS4-like
ABIES09_004492T3	ATPase 11, plasma membrane-type isoform X1
ABIES09_004492T3	Transposase, IS4-like
ABIES09_004503T12	galactinol synthase 1
ABIES09_004503T14	galactinol synthase 1-like
ABIES09_004503T15	galactinol synthase 1
ABIES09_004503T3	galactinol synthase 1
ABIES09_004503T3	Galactinol synthase 1
ABIES09_004503T6	hypothetical water stress-induced , partial
ABIES09_004503T6	hypothetical water stress-induced , partial
ABIES09_004503T7	galactinol synthase 1
ABIES09_004520T4	DEAD-box ATP-dependent RNA helicase 17 isoform X2
ABIES09_004520T4	dead-box atp-dependent rna helicase 17
ABIES09_004522T2	unknown
ABIES09_004530T10	UNUSUAL FLORAL ORGANS
ABIES09_004530T15	F-box kelch-repeat At5g15710-like
ABIES09_004531T13	histone H4
ABIES09_004531T3	histone H4-like
ABIES09_004551T12	bifunctional epoxide hydrolase 2
ABIES09_004551T13	bifunctional epoxide hydrolase 2
ABIES09_004555T14	cytochrome P450 CYP76AA22
ABIES09_004555T3	geraniol 8-hydroxylase
ABIES09_004555T3	geraniol 8-hydroxylase-like
ABIES09_004555T8	geraniol 8-hydroxylase-like
ABIES09_004555T8	geraniol 8-hydroxylase
ABIES09_004592T14	ubiquitin carboxyl-terminal hydrolase 17
ABIES09_004592T14	ubiquitin carboxyl-terminal hydrolase 16-like
ABIES09_004615T1	unknown
ABIES09_004626T2	cation calcium exchanger 4
ABIES09_004626T3	cation calcium exchanger 4
ABIES09_004631T6	transcription termination factor MTERF5, chloroplastic-like
ABIES09_004637T1	TMV resistance N-like
ABIES09_004637T7	LRR receptor-like serine threonine- kinase GSO1 isoform X1
ABIES09_004637T7	TMV resistance N-like
ABIES09_004637T7	TMV resistance N-like isoform X1
ABIES09_004644T2	uncharacterized mitochondrial g00810-like
ABIES09_004644T3	uncharacterized mitochondrial g00810-like
ABIES09_004644T4	uncharacterized mitochondrial g00810-like
ABIES09_004644T5	uncharacterized mitochondrial g00810-like
ABIES09_004644T6	uncharacterized mitochondrial g00810-like
ABIES09_004647T6	probable LRR receptor-like serine threonine- kinase RKF3
ABIES09_004647T6	probable LRR receptor-like serine threonine- kinase RKF3
ABIES09_004649T6	probable LRR receptor-like serine threonine- kinase At1g06840
ABIES09_004652T4	NBS-LRR G6229, partial
ABIES09_004652T4	NBS LRR, partial
ABIES09_004652T4	TIR NBS LRR disease resistance , partial
ABIES09_004656T4	dicer-like 101
ABIES09_004669T11	tau class glutathione S-transferase
ABIES09_004669T12	tau class glutathione S-transferase
ABIES09_004669T13	tau class glutathione S-transferase
ABIES09_004677T4	Retrovirus-related Pol poly from transposon TNT 1-94
ABIES09_004678T2	truncated TIR-NBS-LRR
ABIES09_004683T6	uncharacterized mitochondrial g00810-like
ABIES09_004693T5	alkylated DNA repair alkB homolog 8 isoform X1
ABIES09_004693T9	alkylated DNA repair alkB homolog 8 isoform X1
ABIES09_004694T13	uncharacterized mitochondrial g00810-like
ABIES09_004696T12	beta-amylase 1, chloroplastic
ABIES09_004698T5	serine threonine- kinase GRIK1
ABIES09_004705T3	non-specific lipid-transfer At2g13820
ABIES09_004712T14	iron-sulfur assembly -like 2, mitochondrial
ABIES09_004717T3	D-amino-acid transaminase, chloroplastic-like
ABIES09_004723T11	serine arginine-rich splicing factor RS41-like isoform X1
ABIES09_004725T7	zinc finger
ABIES09_004726T12	multidrug resistance
ABIES09_004727T4	Retrovirus-related Pol poly from transposon TNT 1-94
ABIES09_004727T4	Retrovirus-related Pol poly from transposon TNT 1-94
ABIES09_004733T11	lipase-like PAD4
ABIES09_004741T12	acyl-coenzyme A oxidase 4, peroxisomal
ABIES09_004741T5	acyl-coenzyme A oxidase 4, peroxisomal
ABIES09_004751T5	MLO 11 isoform X2
ABIES09_004754T9	probable LRR receptor-like serine threonine- kinase At3g47570
ABIES09_004765T1	Retrovirus-related Pol poly from transposon TNT 1-94
ABIES09_004765T2	Retrovirus-related Pol poly from transposon TNT 1-94
ABIES09_004773T5	WD repeat-containing 53
ABIES09_004775T11	4-coumarate-- ligase-like 7
ABIES09_004775T5	4-coumarate-- ligase-like 7
ABIES09_004775T5	4-coumarate-- ligase-like 7
ABIES09_004781T13	casein kinase II subunit alpha-1
ABIES09_004781T13	casein kinase II subunit alpha-2
ABIES09_004788T7	transcriptional adapter ADA2
ABIES09_004792T10	probable acyl-activating enzyme 1, peroxisomal
ABIES09_004798T1	ABC transporter B family member 11 isoform X1
ABIES09_004798T11	NADPH-dependent aldehyde reductase , chloroplastic
ABIES09_004822T12	splicing factor 3B subunit 4
ABIES09_004823T11	TMV resistance N-like
ABIES09_004823T3	TIR domain-containing
ABIES09_004832T14	Mpv17 PMP22
ABIES09_004834T11	Internal alternative NAD(P)H-ubiquinone oxidoreductase A1, mitochondrial
ABIES09_004839T2	tubulin beta chain
ABIES09_004844T1	pol poly
ABIES09_004844T10	zinc finger, CCHC-type
ABIES09_004844T2	zinc finger, CCHC-type
ABIES09_004844T9	zinc finger, CCHC-type
ABIES09_004853T14	FMP32, mitochondrial-like
ABIES09_004855T9	2-isopropylmalate synthase A-like
ABIES09_004869T1	uncharacterized mitochondrial g00810-like
ABIES09_004869T1	Retrovirus-related Pol poly from transposon TNT 1-94
ABIES09_004869T4	Retrovirus-related Pol poly from transposon TNT 1-94
ABIES09_004869T4	uncharacterized mitochondrial g00810-like
ABIES09_004869T5	uncharacterized mitochondrial g00810-like
ABIES09_004869T5	Retrovirus-related Pol poly from transposon TNT 1-94
ABIES09_004869T7	uncharacterized mitochondrial g00810-like
ABIES09_004877T11	NAC domain-containing 86-like isoform X2
ABIES09_004881T13	anthocyanidin synthase
ABIES09_004881T13	flavonol synthase, partial
ABIES09_004899T13	TMV resistance N-like
ABIES09_004899T2	TMV resistance N-like
ABIES09_004905T14	multi -bridging factor 1b
ABIES09_004905T4	multi -bridging factor 1b
ABIES09_004911T6	thaumatin , partial
ABIES09_004933T5	transcription termination factor MTERF9, chloroplastic
ABIES09_004938T14	quinone-oxidoreductase homolog, chloroplastic
ABIES09_004938T6	quinone-oxidoreductase homolog, chloroplastic
ABIES09_004960T13	RRP12
ABIES09_004963T14	thaumatin , partial
ABIES09_004963T5	receptor kinase At4g00960
ABIES09_004963T5	thaumatin , partial
ABIES09_004965T6	probable solanesyl-diphosphate synthase 3, chloroplastic
ABIES09_004973T5	thioredoxin reductase NTRC
ABIES09_004975T10	kinesin KIN-5C
ABIES09_004980T1	glutamate receptor -like isoform X1
ABIES09_004980T10	glutamate receptor -like
ABIES09_004980T3	glutamate receptor
ABIES09_004980T3	glutamate receptor -like
ABIES09_004980T6	glutamate receptor -like
ABIES09_004980T9	glutamate receptor -like
ABIES09_004995T5	AAA-ATPase ASD, mitochondrial-like
ABIES09_004999T1	probable leucine-rich repeat receptor kinase At1g35710
ABIES09_004999T5	probably inactive leucine-rich repeat receptor kinase At2g25790
ABIES09_004999T5	probable LRR receptor-like serine threonine- kinase At3g47570
ABIES09_005008T10	Retrovirus-related Pol poly from transposon TNT 1-94
ABIES09_005008T3	Retrovirus-related Pol poly from transposon TNT 1-94
ABIES09_005022T3	reticulon B21
ABIES09_005036T10	probable serine threonine- kinase At4g35230
ABIES09_005048T2	nuclear pore complex NUP133
ABIES09_005054T13	isoform X1
ABIES09_005054T4	isoform X1
ABIES09_005060T6	pentatricopeptide repeat-containing At4g13650
ABIES09_005103T2	UDP-glycosyltransferase 86A1-like
ABIES09_005113T1	lipase-like PAD4
ABIES09_005119T13	unknown
ABIES09_005129T12	pentatricopeptide repeat-containing At1g11290, chloroplastic
ABIES09_005137T2	TMV resistance N-like
ABIES09_005145T10	cyclase-associated 1-like
ABIES09_005152T4	alpha-glucan phosphorylase, h isozyme
ABIES09_005152T4	alpha-glucan phosphorylase, H isozyme
ABIES09_005155T10	7-deoxyloganetin glucosyltransferase-like
ABIES09_005162T11	DEAD-box ATP-dependent RNA helicase 52
ABIES09_005179T13	CBL-interacting kinase 5
ABIES09_005179T4	CBL-interacting kinase 5
ABIES09_005183T1	zinc finger ZPR1-like
ABIES09_005183T6	zinc finger ZPR1 homolog
ABIES09_005183T6	ZPR1 zinc-finger domain
ABIES09_005187T10	UDP-glycosyltransferase 92A1
ABIES09_005187T10	UDP-glycosyltransferase 92A1
ABIES09_005187T10	UDP-glycosyltransferase 92A1-like
ABIES09_005194T14	pentatricopeptide repeat-containing At3g26782, mitochondrial
ABIES09_005203T9	lipase-like PAD4
ABIES09_005209T4	ras-related RHN1
ABIES09_005231T2	transport SEC23
ABIES09_005231T5	transport SEC23-like
ABIES09_005237T13	receptor kinase HAIKU2
ABIES09_005244T8	multi -bridging factor 1c
ABIES09_005265T14	E3 ubiquitin- ligase SINA-like 10
ABIES09_005267T10	SUPPRESSOR OF npr1-1, CONSTITUTIVE 1-like
ABIES09_005277T1	thioredoxin reductase NTRB
ABIES09_005277T11	thioredoxin reductase NTRB
ABIES09_005277T6	thioredoxin reductase NTRB
ABIES09_005287T8	calcium-dependent phosphotriesterase superfamily
ABIES09_005305T10	tau class glutathione S-transferase
ABIES09_005305T4	tau class glutathione S-transferase
ABIES09_005307T4	phytoene synthase 2, chloroplastic
ABIES09_005324T14	centromere C isoform X1
ABIES09_005325T12	uncharacterized protein LOC111023053
ABIES09_005326T12	inner membrane PPF-1, chloroplastic
ABIES09_005328T11	Retrovirus-related Pol poly from transposon opus
ABIES09_005335T6	late blight resistance homolog R1B-19
ABIES09_005336T3	serine threonine- kinase PBL27
ABIES09_005340T1	cullin-1-like
ABIES09_005340T5	cullin-1-like
ABIES09_005340T7	cullin-1-like
ABIES09_005340T8	cullin-1-like
ABIES09_005342T6	glutamyl-tRNA reductase-binding , chloroplastic
ABIES09_005387T4	pollen-specific leucine-rich repeat extensin 2
ABIES09_005391T6	BTB POZ domain-containing At1g55760
ABIES09_005397T9	probable bifunctional riboflavin biosynthesis RIBA 1, chloroplastic isoform X1
ABIES09_005399T7	isoleucine--tRNA ligase, cytoplasmic
ABIES09_005400T13	KH domain-containing At4g18375-like
ABIES09_005400T8	KH domain-containing At4g18375-like
ABIES09_005408T12	phosphoglycerate mutase 1
ABIES09_005408T12	phosphoglycerate mutase 1
ABIES09_005425T14	peroxisomal membrane 11C
ABIES09_005431T5	toll interleukin-1 receptor
ABIES09_005436T2	pentatricopeptide repeat-containing At1g68930
ABIES09_005436T2	pentatricopeptide repeat-containing At1g11290, chloroplastic
ABIES09_005438T1	phosphatase 2C and cyclic nucleotide-binding kinase domain-containing
ABIES09_005438T1	phosphatase 2C and cyclic nucleotide-binding kinase domain-containing
ABIES09_005438T1	phosphatase 2C and cyclic nucleotide-binding kinase domain-containing isoform X1
ABIES09_005438T1	phosphatase 2C and cyclic nucleotide-binding kinase domain-containing isoform X1
ABIES09_005438T1	phosphatase 2C and cyclic nucleotide-binding kinase domain-containing isoform X1
ABIES09_005474T11	cytochrome P450 71A1-like
ABIES09_005474T11	cytochrome P450 71A1-like
ABIES09_005477T3	transcription factor 2
ABIES09_005489T1	DNA polymerase zeta catalytic subunit isoform X1
ABIES09_005506T6	UPF0481 At3g47200 isoform X1
ABIES09_005508T1	probable phosphatase 2C 51 isoform X1
ABIES09_005527T8	ribosomal S12 (chloroplast)
ABIES09_005527T8	ATP-dependent Clp protease proteolytic subunit (chloroplast)
ABIES09_005527T8	photosystem I assembly ycf4 (chloroplast)
ABIES09_005538T3	Bromodomain domain-containing
ABIES09_005538T4	Bromodomain domain-containing
ABIES09_005540T13	autophagy-related 18c-like isoform X1
ABIES09_005541T4	NRT1 PTR FAMILY -like
ABIES09_005555T10	kinesin KIN-13B
ABIES09_005576T4	bax inhibitor 1-like
ABIES09_005583T14	patellin-3-like
ABIES09_005585T4	peptide deformylase 1B, chloroplastic
ABIES09_005595T3	unknown
ABIES09_005596T9	sulfoquinovosyl transferase SQD2
ABIES09_005600T14	SUPPRESSOR OF PHYA-105 1-like
ABIES09_005637T1	TMV resistance N isoform X1
ABIES09_005637T1	NBS LRR, partial
ABIES09_005637T1	NBS LRR, partial
ABIES09_005637T3	TMV resistance N-like
ABIES09_005637T3	NBS LRR, partial
ABIES09_005637T4	NBS LRR, partial
ABIES09_005637T4	TMV resistance N-like
ABIES09_005637T6	NBS LRR, partial
ABIES09_005637T6	TMV resistance N isoform X1
ABIES09_005637T8	NBS LRR, partial
ABIES09_005637T8	TMV resistance N isoform X1
ABIES09_005637T9	NBS LRR, partial
ABIES09_005637T9	TMV resistance N-like
ABIES09_005641T1	probable LRR receptor-like serine threonine- kinase At3g47570
ABIES09_005641T13	leucine-rich repeat receptor-like serine threonine- kinase At2g24130
ABIES09_005641T4	probable LRR receptor-like serine threonine- kinase At3g47570
ABIES09_005641T4	probable LRR receptor-like serine threonine- kinase At3g47570
ABIES09_005647T4	ribonuclease HI family
ABIES09_005648T3	O-fucosyltransferase 20
ABIES09_005648T3	O-fucosyltransferase 20
ABIES09_005662T3	multi antimicrobial extrusion
ABIES09_005662T3	DETOXIFICATION 29-like
ABIES09_005664T10	Retrovirus-related Pol poly from transposon TNT 1-94
ABIES09_005664T5	Retrovirus-related Pol poly from transposon TNT 1-94
ABIES09_005673T10	F-box LRR-repeat 14
ABIES09_005673T6	F-box LRR-repeat 14
ABIES09_005677T9	WAT1-related At5g07050-like
ABIES09_005680T4	hypothetical protein ABT39_MTgene3829 (mitochondrion)
ABIES09_005698T4	ANTI-SILENCING 1 isoform X1
ABIES09_005702T1	internalin
ABIES09_005714T4	transmembrane 120 homolog isoform X1
ABIES09_005723T8	At1g04410, partial
ABIES09_005729T1	unknown
ABIES09_005729T13	copia-type poly , partial
ABIES09_005729T3	hypothetical protein ABT39_MTgene5572 (mitochondrion)
ABIES09_005739T1	retrotransposon , , Ty1-copia subclass
ABIES09_005739T1	zinc finger, CCHC-type
ABIES09_005739T12	Retrovirus-related Pol poly from transposon TNT 1-94
ABIES09_005739T4	zinc finger, CCHC-type
ABIES09_005739T4	retrotransposon , , Ty1-copia subclass
ABIES09_005747T11	CC-NBS-LRR , partial
ABIES09_005747T3	CC-NBS-LRR , partial
ABIES09_005764T8	unknown
ABIES09_005777T3	orf490 (mitochondrion)
ABIES09_005777T3	Retrovirus-related Pol poly from transposon TNT 1-94
ABIES09_005782T1	EXORDIUM-like 2
ABIES09_005782T1	EXORDIUM-like 2
ABIES09_005782T10	EXORDIUM-like 2
ABIES09_005782T11	EXORDIUM-like 2
ABIES09_005782T13	Phi_1 domain-containing
ABIES09_005782T3	EXORDIUM-like 2
ABIES09_005782T4	EXORDIUM-like 2
ABIES09_005782T5	EXORDIUM-like 2
ABIES09_005782T6	EXORDIUM-like 2
ABIES09_005782T6	EXORDIUM-like 2
ABIES09_005782T7	EXORDIUM-like 2
ABIES09_005797T1	F-BAR domain only
ABIES09_005803T1	Retrovirus-related Pol poly from transposon TNT 1-94
ABIES09_005803T4	Retrovirus-related Pol poly from transposon TNT 1-94
ABIES09_005822T5	U-box domain-containing 35-like isoform X1
ABIES09_005822T6	U-box domain-containing 35-like isoform X1
ABIES09_005823T5	cullin-associated NEDD8-dissociated 1
ABIES09_005831T6	retrotransposon , , unclassified
ABIES09_005831T6	uncharacterized mitochondrial g00810-like
ABIES09_005835T3	Momilactone A synthase
ABIES09_005847T4	multi -bridging factor 1c
ABIES09_005849T10	inositol oxygenase 1-like
ABIES09_005849T12	inositol oxygenase 1-like
ABIES09_005850T4	NADH dehydrogenase subunit 7 (mitochondrion)
ABIES09_005851T1	TIR NBS, partial
ABIES09_005851T1	NBS LRR, partial
ABIES09_005851T1	disease resistance TAO1 isoform X1
ABIES09_005867T5	alcohol dehydrogenase, partial
ABIES09_005867T6	alcohol dehydrogenase, partial
ABIES09_005867T7	alcohol dehydrogenase, partial
ABIES09_005868T4	Reverse transcriptase-related
ABIES09_005868T6	Reverse transcriptase-related
ABIES09_005873T3	unnamed protein product
ABIES09_005873T7	hypothetical protein TSUD_360350
ABIES09_005874T1	F-box At1g78280 isoform X1
ABIES09_005876T11	TIR NBS, partial
ABIES09_005880T5	frataxin, mitochondrial
ABIES09_005892T1	uncharacterized protein LOC18447366
ABIES09_005892T2	uncharacterized protein LOC112100220
ABIES09_005892T9	DNA binding ,
ABIES09_005904T9	squamous cell carcinoma antigen recognized by T-cells 3
ABIES09_005905T2	ubiquitin , partial
ABIES09_005924T2	zinc finger CCCH domain-containing 28-like
ABIES09_005933T13	TIR NBS LRR disease resistance , partial
ABIES09_005933T13	TIR NBS LRR disease resistance , partial
ABIES09_005933T2	TMV resistance N-like
ABIES09_005933T2	TMV resistance N-like
ABIES09_005933T2	NBS-LRR G8504, partial
ABIES09_005936T6	mTERF domain-containing 1, mitochondrial
ABIES09_005941T13	cysteine-rich receptor kinase 2
ABIES09_005941T13	cysteine-rich receptor kinase 42
ABIES09_005949T2	unknown
ABIES09_005958T8	TIR NBS LRR disease resistance , partial
ABIES09_005958T8	TIR NBS LRR disease resistance , partial
ABIES09_005969T10	1,2-dihydroxy-3-keto-5-methylthiopentene dioxygenase 1
ABIES09_005969T10	1,2-dihydroxy-3-keto-5-methylthiopentene dioxygenase 2
ABIES09_005973T2	4-coumarate-- ligase-like 7
ABIES09_005993T9	phosphatase 2C 37-like
ABIES09_005995T1	probable NAD(P)H dehydrogenase (quinone) FQR1-like 1
ABIES09_005995T2	probable NAD(P)H dehydrogenase (quinone) FQR1-like 1
ABIES09_006002T3	beta-galactosidase 17
ABIES09_006009T4	histone H4-like
ABIES09_006029T10	proline transporter 2-like
ABIES09_006029T10	proline transporter 2-like
ABIES09_006029T10	proline transporter 2-like
ABIES09_006034T2	epidermal growth factor receptor substrate 15-like
ABIES09_006036T9	ubiquitin-conjugating enzyme E2 2
ABIES09_006041T12	long chain acyl- synthetase 9, chloroplastic-like
ABIES09_006041T2	long chain acyl- synthetase 9, chloroplastic-like
ABIES09_006041T5	long chain acyl- synthetase 9, chloroplastic-like
ABIES09_006044T10	triacylglycerol lipase 1
ABIES09_006062T10	probable disease resistance At4g33300
ABIES09_006062T12	probable disease resistance At4g33300
ABIES09_006062T4	disease resistance
ABIES09_006062T4	leucine rich repeat , partial
ABIES09_006062T5	probable disease resistance At4g33300
ABIES09_006062T9	probable disease resistance At4g33300
ABIES09_006078T11	chromophore lyase CRL, chloroplastic-like
ABIES09_006083T1	pirin
ABIES09_006094T7	unknown
ABIES09_006094T7	probable mitochondrial adenine nucleotide transporter BTL3
ABIES09_006107T12	probable serine threonine- kinase abkC
ABIES09_006107T12	probable serine threonine- kinase abkC isoform X1
ABIES09_006107T3	probable serine threonine- kinase abkC
ABIES09_006107T3	probable serine threonine- kinase abkC
ABIES09_006118T4	cytochrome P450 CYP76AA26
ABIES09_006122T7	pectin acetylesterase 8
ABIES09_006124T10	mediator of RNA polymerase II transcription subunit 11-like
ABIES09_006130T2	hypothetical protein ABT39_MTgene5270 (mitochondrion)
ABIES09_006131T4	ABC transporter C family member 2-like
ABIES09_006158T10	receptor kinase HSL1
ABIES09_006158T10	LRR receptor-like serine threonine- kinase ERL1
ABIES09_006158T13	receptor kinase HSL1
ABIES09_006168T8	DNA repair helicase XPD
ABIES09_006170T12	glycosyl hydrolase , partial
ABIES09_006184T13	casparian strip membrane 1
ABIES09_006184T6	casparian strip membrane 2-like
ABIES09_006185T2	uncharacterized metal-dependent hydrolase
ABIES09_006185T6	uncharacterized metal-dependent hydrolase isoform X3
ABIES09_006191T2	---NA---
ABIES09_006196T2	aspartic ase PCS1
ABIES09_006196T2	aspartic ase PCS1
ABIES09_006196T3	aspartic ase PCS1
ABIES09_006196T3	aspartic ase PCS1
ABIES09_006197T10	cytochrome P450 77A1
ABIES09_006197T9	cytochrome P450 77A1
ABIES09_006199T1	E3 ubiquitin- ligase CHIP
ABIES09_006207T2	succinate-- ligase [ADP-forming] subunit alpha, mitochondrial
ABIES09_006210T13	DDB1- and CUL4-associated factor 13
ABIES09_006218T4	universal stress A
ABIES09_006238T1	UDP-glycosyltransferase 92A1-like
ABIES09_006238T1	crocetin glucosyltransferase 3-like
ABIES09_006238T1	UDP-glycosyltransferase 92A1-like
ABIES09_006251T11	V-type proton ATPase subunit D
ABIES09_006251T3	V-type proton ATPase subunit D
ABIES09_006251T3	V-type proton ATPase subunit D
ABIES09_006254T8	Os08g0366050
ABIES09_006254T8	phosphoenolpyruvate carboxylase 2
ABIES09_006264T12	cysteine-rich receptor kinase 3
ABIES09_006264T12	receptor kinase At4g00960
ABIES09_006282T10	ribosomal S6e
ABIES09_006282T3	40S ribosomal S6 isoform X1
ABIES09_006282T5	40S ribosomal S6 isoform X1
ABIES09_006283T1	cysteine-rich receptor kinase 14
[truncated: 5,394 more rows]
