# Supplementary material for: De novo transcriptome sequencing and gene co-expression reveal a genomic basis for drought sensitivity and evidence of a rapid local adaptation on Atlas cedar (Cedrus atlantica)
Source: Front Plant Sci. 2023 Apr 19;14:1116863. doi: 10.3389/fpls.2023.1116863 (PMC10155838; doi:10.3389/fpls.2023.1116863)
Supplement: Supplementary file 12 [file Table_12.csv]

Table S13. Fixed SNPs between Fi�ana and Dornajo populations
contig	GO Function
ABIES09_000001T105	Retrovirus-related Pol poly from transposon TNT 1-94
ABIES09_000001T11	Retrovirus-related Pol poly from transposon TNT 1-94
ABIES09_000001T11	retrovirus-related Pol poly from transposon TNT 1-94
ABIES09_000001T111	---NA---
ABIES09_000001T115	Retrovirus-related Pol poly from transposon TNT 1-94
ABIES09_000001T115	Retrovirus-related Pol poly from transposon TNT 1-94
ABIES09_000001T115	retrovirus-related pol poly from transposon tnt 1-94
ABIES09_000001T12	Retrovirus-related Pol poly from transposon TNT 1-94
ABIES09_000001T120	Retrovirus-related Pol poly from transposon TNT 1-94
ABIES09_000001T124	retrovirus-related pol poly from transposon tnt 1-94, partial
ABIES09_000001T126	Retrovirus-related Pol poly from transposon TNT 1-94
ABIES09_000001T128	retrovirus-related Pol poly from transposon TNT 1-94
ABIES09_000001T133	Retrovirus-related Pol poly from transposon TNT 1-94
ABIES09_000001T133	Retrovirus-related Pol poly from transposon TNT 1-94
ABIES09_000001T134	Retrovirus-related Pol poly from transposon TNT 1-94
ABIES09_000001T136	retrovirus-related pol poly from transposon tnt 1-94, partial
ABIES09_000001T14	Retrovirus-related Pol poly from transposon TNT 1-94
ABIES09_000001T141	Retrovirus-related Pol poly from transposon TNT 1-94
ABIES09_000001T146	retrovirus-related pol poly from transposon tnt 1-94
ABIES09_000001T146	Retrovirus-related Pol poly from transposon TNT 1-94
ABIES09_000001T146	Retrovirus-related Pol poly from transposon TNT 1-94
ABIES09_000001T146	Retrovirus-related Pol poly from transposon TNT 1-94
ABIES09_000001T153	Retrovirus-related Pol poly from transposon TNT 1-94
ABIES09_000001T157	---NA---
ABIES09_000001T161	Retrovirus-related Pol poly from transposon TNT 1-94
ABIES09_000001T166	Retrovirus-related Pol poly from transposon TNT 1-94
ABIES09_000001T169	retrovirus-related Pol poly from transposon TNT 1-94
ABIES09_000001T17	retrovirus-related Pol poly from transposon TNT 1-94
ABIES09_000001T17	Retrovirus-related Pol poly from transposon TNT 1-94
ABIES09_000001T186	Retrovirus-related Pol poly from transposon TNT 1-94
ABIES09_000001T186	Retrovirus-related Pol poly from transposon TNT 1-94
ABIES09_000001T189	zinc finger, CCHC-type
ABIES09_000001T19	retrovirus-related Pol poly from transposon TNT 1-94
ABIES09_000001T19	Retrovirus-related Pol poly from transposon TNT 1-94
ABIES09_000001T198	Retrovirus-related Pol poly from transposon TNT 1-94, partial
ABIES09_000001T208	Retrovirus-related Pol poly from transposon TNT 1-94
ABIES09_000001T228	Retrovirus-related Pol poly from transposon TNT 1-94
ABIES09_000001T23	Retrovirus-related Pol poly from transposon TNT 1-94
ABIES09_000001T241	keratin, type I cytoskeletal 9-like
ABIES09_000001T254	Retrovirus-related Pol poly from transposon TNT 1-94
ABIES09_000001T255	Retrovirus-related Pol poly from transposon TNT 1-94
ABIES09_000001T27	retrovirus-related pol poly from transposon tnt 1-94
ABIES09_000001T27	Retrovirus-related Pol poly from transposon TNT 1-94
ABIES09_000001T27	Retrovirus-related Pol poly from transposon TNT 1-94
ABIES09_000001T28	uncharacterized mitochondrial g00810-like
ABIES09_000001T28	reverse transcriptase, partial
ABIES09_000001T30	Retrovirus-related Pol poly from transposon TNT 1-94
ABIES09_000001T30	retrovirus-related pol poly from transposon tnt 1-94
ABIES09_000001T30	Retrovirus-related Pol poly from transposon TNT 1-94
ABIES09_000001T32	uncharacterized protein LOC113501648
ABIES09_000001T33	Retrovirus-related Pol poly from transposon TNT 1-94
ABIES09_000001T33	retrovirus-related Pol poly from transposon TNT 1-94
ABIES09_000001T35	Retrovirus-related Pol poly from transposon TNT 1-94
ABIES09_000001T35	Retrovirus-related Pol poly from transposon TNT 1-94
ABIES09_000001T37	Retrovirus-related Pol poly from transposon TNT 1-94
ABIES09_000001T37	Retrovirus-related Pol poly from transposon TNT 1-94
ABIES09_000001T38	reverse transcriptase, partial
ABIES09_000001T38	Retrovirus-related Pol poly from transposon TNT 1-94
ABIES09_000001T40	reverse transcriptase, partial
ABIES09_000001T40	Retrovirus-related Pol poly from transposon TNT 1-94
ABIES09_000001T40	Retrovirus-related Pol poly from transposon TNT 1-94
ABIES09_000001T40	uncharacterized mitochondrial g00810-like
ABIES09_000001T40	retrovirus-related pol poly from transposon tnt 1-94
ABIES09_000001T46	retrovirus-related Pol poly from transposon TNT 1-94
ABIES09_000001T46	Retrovirus-related Pol poly from transposon TNT 1-94
ABIES09_000001T47	Retrovirus-related Pol poly from transposon TNT 1-94
ABIES09_000001T49	Retrovirus-related Pol poly from transposon TNT 1-94
ABIES09_000001T5	Myosin-9 like
ABIES09_000001T5	copia-type poly
ABIES09_000001T5	Retrovirus-related Pol poly from transposon TNT 1-94
ABIES09_000001T5	Retrovirus-related Pol poly from transposon TNT 1-94
ABIES09_000001T51	retrovirus-related Pol poly from transposon TNT 1-94
ABIES09_000001T59	retrovirus-related pol poly from transposon tnt 1-94, partial
ABIES09_000001T62	Retrovirus-related Pol poly from transposon TNT 1-94
ABIES09_000001T64	Retrovirus-related Pol poly from transposon TNT 1-94
ABIES09_000001T66	retrotransposon , , unclassified
ABIES09_000001T66	Retrovirus-related Pol poly from transposon TNT 1-94, partial
ABIES09_000001T66	Retrovirus-related Pol poly from transposon TNT 1-94
ABIES09_000001T66	Retrovirus-related Pol poly from transposon TNT 1-94
ABIES09_000001T69	Retrovirus-related Pol poly from transposon TNT 1-94
ABIES09_000001T7	Retrovirus-related Pol poly from transposon TNT 1-94
ABIES09_000001T7	Retrovirus-related Pol poly from transposon TNT 1-94
ABIES09_000001T74	Retrovirus-related Pol poly from transposon TNT 1-94
ABIES09_000001T74	Retrovirus-related Pol poly from transposon TNT 1-94
ABIES09_000001T75	Retrovirus-related Pol poly from transposon TNT 1-94, partial
ABIES09_000001T76	Retrovirus-related Pol poly from transposon TNT 1-94
ABIES09_000001T77	Retrovirus-related Pol poly from transposon TNT 1-94
ABIES09_000001T77	retrovirus-related pol poly from transposon tnt 1-94
ABIES09_000001T77	Retrovirus-related Pol poly from transposon TNT 1-94
ABIES09_000001T77	Retrovirus-related Pol poly from transposon TNT 1-94
ABIES09_000001T82	retrovirus-related pol poly from transposon tnt 1-94
ABIES09_000001T83	Retrovirus-related Pol poly from transposon TNT 1-94
ABIES09_000001T87	Retrovirus-related Pol poly from transposon TNT 1-94
ABIES09_000001T9	keratin, type I cytoskeletal 9-like
ABIES09_000001T92	Retrovirus-related Pol poly from transposon TNT 1-94
ABIES09_000001T93	Retrovirus-related Pol poly from transposon TNT 1-94, partial
ABIES09_000001T93	Retrovirus-related Pol poly from transposon TNT 1-94
ABIES09_000001T99	zinc finger, CCHC-type
ABIES09_000002T18	probable disease resistance At5g63020
ABIES09_000002T18	probable disease resistance At4g27220
ABIES09_000002T22	CC-NBS-LRR , partial
ABIES09_000002T22	CC-NBS-LRR , partial
ABIES09_000002T47	Pectinesterase 31
ABIES09_000002T74	unknown
ABIES09_000002T74	clathrin assembly At4g40080
ABIES09_000003T10	Retrovirus-related Pol poly from transposon TNT 1-94
ABIES09_000003T11	Retrovirus-related Pol poly from transposon TNT 1-94
ABIES09_000003T12	Gag-Pol poly
ABIES09_000003T12	Retrovirus-related Pol poly from transposon TNT 1-94
ABIES09_000003T12	Retrovirus-related Pol poly from transposon TNT 1-94, partial
ABIES09_000003T13	Retrovirus-related Pol poly from transposon TNT 1-94
ABIES09_000003T14	Retrovirus-related Pol poly from transposon TNT 1-94
ABIES09_000003T16	Retrovirus-related Pol poly from transposon TNT 1-94
ABIES09_000003T17	Retrovirus-related Pol poly from transposon TNT 1-94
ABIES09_000003T2	Retrovirus-related Pol poly from transposon TNT 1-94
ABIES09_000003T2	Gag-Pol poly
ABIES09_000003T2	Retrovirus-related Pol poly from transposon TNT 1-94, partial
ABIES09_000003T2	Retrovirus-related Pol poly from transposon TNT 1-94
ABIES09_000003T20	Retrovirus-related Pol poly from transposon TNT 1-94
ABIES09_000003T21	Retrovirus-related Pol poly from transposon TNT 1-94
ABIES09_000003T22	Retrovirus-related Pol poly from transposon TNT 1-94
ABIES09_000003T24	Retrovirus-related Pol poly from transposon TNT 1-94
ABIES09_000003T24	Retrovirus-related Pol poly from transposon TNT 1-94
ABIES09_000003T24	Retrovirus-related Pol poly from transposon TNT 1-94, partial
ABIES09_000003T24	Gag-Pol poly
ABIES09_000003T3	Retrovirus-related Pol poly from transposon TNT 1-94
ABIES09_000003T30	Retrovirus-related Pol poly from transposon TNT 1-94
ABIES09_000003T30	Retrovirus-related Pol poly from transposon TNT 1-94, partial
ABIES09_000003T30	Retrovirus-related Pol poly from transposon TNT 1-94
ABIES09_000003T34	Retrovirus-related Pol poly from transposon TNT 1-94
ABIES09_000003T37	Gag-Pol poly
ABIES09_000003T37	Retrovirus-related Pol poly from transposon TNT 1-94
ABIES09_000003T38	Retrovirus-related Pol poly from transposon TNT 1-94
ABIES09_000003T40	Retrovirus-related Pol poly from transposon TNT 1-94
ABIES09_000003T41	retrovirus-related Pol poly from transposon TNT 1-94
ABIES09_000003T42	Gag-Pol poly
ABIES09_000003T44	Retrovirus-related Pol poly from transposon TNT 1-94, partial
ABIES09_000003T44	Retrovirus-related Pol poly from transposon TNT 1-94
ABIES09_000003T44	Gag-Pol poly
ABIES09_000003T45	Retrovirus-related Pol poly from transposon TNT 1-94
ABIES09_000003T56	Retrovirus-related Pol poly from transposon TNT 1-94
ABIES09_000003T62	Retrovirus-related Pol poly from transposon TNT 1-94
ABIES09_000003T63	Gag-Pol poly
ABIES09_000003T65	Retrovirus-related Pol poly from transposon TNT 1-94
ABIES09_000003T69	Gag-Pol poly
ABIES09_000003T71	Retrovirus-related Pol poly from transposon TNT 1-94
ABIES09_000003T79	Retrovirus-related Pol poly from transposon TNT 1-94
ABIES09_000003T8	Gag-Pol poly
ABIES09_000003T8	Retrovirus-related Pol poly from transposon TNT 1-94
ABIES09_000003T85	Retrovirus-related Pol poly from transposon TNT 1-94
ABIES09_000003T87	Retrovirus-related Pol poly from transposon TNT 1-94
ABIES09_000004T10	Retrovirus-related Pol poly from transposon TNT 1-94
ABIES09_000004T20	Retrovirus-related Pol poly from transposon TNT 1-94
ABIES09_000004T29	Retrovirus-related Pol poly from transposon TNT 1-94
ABIES09_000004T31	Retrovirus-related Pol poly from transposon TNT 1-94
ABIES09_000004T40	Retrovirus-related Pol poly from transposon TNT 1-94
ABIES09_000004T40	RNA-directed DNA polymerase
ABIES09_000004T45	hypothetical protein ABT39_MTgene3829 (mitochondrion)
ABIES09_000005T10	uncharacterized protein LOC111391337
ABIES09_000005T13	---NA---
ABIES09_000005T14	---NA---
ABIES09_000005T16	zf-CCHC domain-containing UBN2 domain-containing , partial
ABIES09_000005T16	Retrovirus-related Pol poly from transposon TNT 1-94
ABIES09_000005T17	---NA---
ABIES09_000005T18	cold shock domain 1
ABIES09_000005T19	cellular nucleic acid-binding -like isoform X1
ABIES09_000005T20	zf-CCHC domain-containing UBN2 domain-containing , partial
ABIES09_000005T21	uncharacterized protein LOC113501648
ABIES09_000005T26	cellular nucleic acid-binding -like isoform X1
ABIES09_000005T33	Zinc finger, CCHC-type
ABIES09_000005T39	cold shock domain 1
ABIES09_000005T40	cold shock domain 1
ABIES09_000005T42	Retrovirus-related Pol poly from transposon TNT 1-94
ABIES09_000005T43	cellular nucleic acid-binding -like isoform X1
ABIES09_000005T47	uncharacterized protein LOC113501648
ABIES09_000005T47	---NA---
ABIES09_000005T5	cold shock domain 1
ABIES09_000005T50	Retrovirus-related Pol poly from transposon TNT 1-94
ABIES09_000005T53	zinc finger CCHC domain-containing 7-like isoform X1
ABIES09_000005T6	cellular nucleic acid-binding -like
ABIES09_000005T7	Retrovirus-related Pol poly from transposon TNT 1-94
ABIES09_000005T77	---NA---
ABIES09_000005T9	---NA---
ABIES09_000006T1	Retrovirus-related Pol poly from transposon TNT 1-94
ABIES09_000006T10	integrase core domain
ABIES09_000006T10	Retrovirus-related Pol poly from transposon TNT 1-94
ABIES09_000006T10	Retrovirus-related Pol poly from transposon TNT 1-94
ABIES09_000006T10	uncharacterized mitochondrial g00810-like
ABIES09_000006T11	bulb-type lectin domain-containing
ABIES09_000006T11	glycoside hydrolase family 18, catalytic domain-containing
ABIES09_000006T14	hypothetical protein ABT39_MTgene3829 (mitochondrion)
ABIES09_000006T14	Retrovirus-related Pol poly from transposon TNT 1-94
ABIES09_000006T15	Retrovirus-related Pol poly from transposon TNT 1-94
ABIES09_000006T15	Retrovirus-related Pol poly from transposon TNT 1-94
ABIES09_000006T18	Retrovirus-related Pol poly from transposon TNT 1-94
ABIES09_000006T19	Retrovirus-related Pol poly from transposon TNT 1-94
ABIES09_000006T19	Retrovirus-related Pol poly from transposon TNT 1-94
ABIES09_000006T2	glycoside hydrolase family 18, catalytic domain-containing
ABIES09_000006T2	bulb-type lectin domain-containing
ABIES09_000006T22	Retrovirus-related Pol poly from transposon TNT 1-94
ABIES09_000006T22	Retrovirus-related Pol poly from transposon TNT 1-94
ABIES09_000006T23	Retrovirus-related Pol poly from transposon TNT 1-94
ABIES09_000006T25	Retrovirus-related Pol poly from transposon TNT 1-94
ABIES09_000006T26	Retrovirus-related Pol poly from transposon TNT 1-94
ABIES09_000006T26	Retrovirus-related Pol poly from transposon TNT 1-94
ABIES09_000006T27	Retrovirus-related Pol poly from transposon TNT 1-94
ABIES09_000006T29	Retrovirus-related Pol poly from transposon TNT 1-94
ABIES09_000006T3	Retrovirus-related Pol poly from transposon TNT 1-94
ABIES09_000006T31	Integrase, catalytic core
ABIES09_000006T33	reverse transcriptase, partial
ABIES09_000006T38	Retrovirus-related Pol poly from transposon TNT 1-94
ABIES09_000006T39	Retrovirus-related Pol poly from transposon TNT 1-94
ABIES09_000006T39	Retrovirus-related Pol poly from transposon TNT 1-94
ABIES09_000006T4	Retrovirus-related Pol poly from transposon TNT 1-94
ABIES09_000006T4	Retrovirus-related Pol poly from transposon TNT 1-94
ABIES09_000006T40	Retrovirus-related Pol poly from transposon TNT 1-94
ABIES09_000006T40	Retrovirus-related Pol poly from transposon TNT 1-94
ABIES09_000006T41	zinc finger, CCHC-type
ABIES09_000006T41	glycoside hydrolase family 18, catalytic domain-containing
ABIES09_000006T42	retrovirus-related pol poly from transposon tnt 1-94
ABIES09_000006T43	Retrovirus-related Pol poly from transposon TNT 1-94
ABIES09_000006T43	Retrovirus-related Pol poly from transposon TNT 1-94
ABIES09_000006T49	Retrovirus-related Pol poly from transposon TNT 1-94
ABIES09_000006T49	hypothetical protein ABT39_MTgene3829 (mitochondrion)
ABIES09_000006T5	retrotransposon , , unclassified
ABIES09_000006T52	integrase core domain
ABIES09_000006T57	Retrovirus-related Pol poly from transposon TNT 1-94
ABIES09_000006T57	Retrovirus-related Pol poly from transposon TNT 1-94
ABIES09_000006T6	Retrovirus-related Pol poly from transposon TNT 1-94
ABIES09_000006T61	Retrovirus-related Pol poly from transposon TNT 1-94
ABIES09_000006T63	Retrovirus-related Pol poly from transposon TNT 1-94
ABIES09_000006T64	Retrovirus-related Pol poly from transposon TNT 1-94
ABIES09_000006T65	Retrovirus-related Pol poly from transposon TNT 1-94
ABIES09_000006T9	Retrovirus-related Pol poly from transposon TNT 1-94
ABIES09_000007T20	Retrovirus-related Pol poly from transposon TNT 1-94, partial
ABIES09_000007T23	Retrovirus-related Pol poly from transposon TNT 1-94
ABIES09_000007T23	Retrovirus-related Pol poly from transposon TNT 1-94
ABIES09_000007T23	Retrovirus-related Pol poly from transposon TNT 1-94
ABIES09_000007T24	Retrovirus-related Pol poly from transposon TNT 1-94
ABIES09_000007T25	Retrovirus-related Pol poly from transposon TNT 1-94
ABIES09_000007T25	Retrovirus-related Pol poly from transposon TNT 1-94
ABIES09_000007T25	Retrovirus-related Pol poly from transposon TNT 1-94
ABIES09_000007T26	Retrovirus-related Pol poly from transposon TNT 1-94, partial
ABIES09_000007T5	Retrovirus-related Pol poly from transposon TNT 1-94, partial
ABIES09_000007T70	Retrovirus-related Pol poly from transposon TNT 1-94
ABIES09_000008T1	Retrovirus-related Pol poly from transposon TNT 1-94
ABIES09_000008T10	Retrovirus-related Pol poly from transposon TNT 1-94
ABIES09_000008T10	Retrovirus-related Pol poly from transposon TNT 1-94
ABIES09_000008T10	zinc finger, CCHC-type
ABIES09_000008T11	zinc finger, CCHC-type
ABIES09_000008T12	Retrovirus-related Pol poly from transposon TNT 1-94
ABIES09_000008T13	Retrovirus-related Pol poly from transposon TNT 1-94
ABIES09_000008T14	retrovirus-related pol poly from transposon tnt 1-94
ABIES09_000008T14	Retrovirus-related Pol poly from transposon TNT 1-94
ABIES09_000008T15	Retrovirus-related Pol poly from transposon TNT 1-94
ABIES09_000008T16	Retrovirus-related Pol poly from transposon TNT 1-94
ABIES09_000008T17	zinc finger, CCHC-type
ABIES09_000008T18	Retrovirus-related Pol poly from transposon TNT 1-94
ABIES09_000008T19	Retrovirus-related Pol poly from transposon TNT 1-94
ABIES09_000008T22	Retrovirus-related Pol poly from transposon TNT 1-94
ABIES09_000008T24	Retrovirus-related Pol poly from transposon TNT 1-94
ABIES09_000008T24	Retrovirus-related Pol poly from transposon TNT 1-94
ABIES09_000008T25	Retrovirus-related Pol poly from transposon TNT 1-94
ABIES09_000008T26	Retrovirus-related Pol poly from transposon TNT 1-94
ABIES09_000008T26	Retrovirus-related Pol poly from transposon TNT 1-94
ABIES09_000008T28	Retrovirus-related Pol poly from transposon TNT 1-94
ABIES09_000008T28	Retrovirus-related Pol poly from transposon TNT 1-94
ABIES09_000008T29	Retrovirus-related Pol poly from transposon TNT 1-94
ABIES09_000008T30	Retrovirus-related Pol poly from transposon TNT 1-94
ABIES09_000008T31	Retrovirus-related Pol poly from transposon TNT 1-94
ABIES09_000008T31	Retrovirus-related Pol poly from transposon TNT 1-94
ABIES09_000008T32	retrovirus-related pol poly from transposon tnt 1-94
ABIES09_000008T43	Retrovirus-related Pol poly from transposon TNT 1-94
ABIES09_000008T43	zinc finger, CCHC-type
ABIES09_000008T44	Retrovirus-related Pol poly from transposon TNT 1-94
ABIES09_000008T46	Retrovirus-related Pol poly from transposon TNT 1-94
ABIES09_000008T46	zinc finger, CCHC-type
ABIES09_000008T5	Retrovirus-related Pol poly from transposon TNT 1-94
ABIES09_000008T52	Retrovirus-related Pol poly from transposon TNT 1-94
ABIES09_000008T54	Retrovirus-related Pol poly from transposon TNT 1-94
ABIES09_000008T6	Retrovirus-related Pol poly from transposon TNT 1-94
ABIES09_000008T68	uncharacterized mitochondrial g00810-like
ABIES09_000008T8	Retrovirus-related Pol poly from transposon TNT 1-94
ABIES09_000008T8	Retrovirus-related Pol poly from transposon TNT 1-94
ABIES09_000008T9	Retrovirus-related Pol poly from transposon TNT 1-94
ABIES09_000008T9	Retrovirus-related Pol poly from transposon TNT 1-94
ABIES09_000010T11	NBS-LRR G6229, partial
ABIES09_000010T11	NBS-LRR G8106, partial
ABIES09_000010T12	disease resistance (TIR-NBS-LRR class)
ABIES09_000010T12	NBS LRR, partial
ABIES09_000010T15	disease resistance
ABIES09_000010T15	SUPPRESSOR OF npr1-1, CONSTITUTIVE 1-like
ABIES09_000010T15	disease resistance TAO1-like isoform X3
ABIES09_000010T19	TIR NBS LRR disease resistance , partial
ABIES09_000010T21	TMV resistance N-like
ABIES09_000010T25	TIR NBS LRR disease resistance , partial
ABIES09_000010T25	NBS LRR, partial
ABIES09_000010T30	TMV resistance N-like
ABIES09_000010T30	resistance gene region between conserved kinase-2 and P-Loop domains, partial
ABIES09_000010T37	disease resistance
ABIES09_000010T37	SUPPRESSOR OF npr1-1, CONSTITUTIVE 1-like
ABIES09_000010T4	TIR NBS LRR disease resistance , partial
ABIES09_000010T41	NBS-LRR G6229, partial
ABIES09_000010T45	TMV resistance N-like
ABIES09_000010T53	disease resistance (TIR-NBS-LRR class)
ABIES09_000010T53	NBS LRR, partial
ABIES09_000010T53	TMV resistance N isoform X1
ABIES09_000010T57	NBS LRR, partial
ABIES09_000010T57	TIR NBS LRR disease resistance , partial
ABIES09_000010T59	TMV resistance N-like
ABIES09_000010T59	TMV resistance N-like
ABIES09_000010T64	NBS-LRR G8106, partial
ABIES09_000011T10	Ty3 gypsy retrotransposon
ABIES09_000011T19	nucleotidyltransferase, Ribonuclease H
ABIES09_000011T24	reverse transcriptase
ABIES09_000011T32	peroxidase 64
ABIES09_000011T32	nucleotidyltransferase, Ribonuclease H
ABIES09_000011T59	pol integrase region, partial
ABIES09_000012T10	Retrovirus-related Pol poly from transposon TNT 1-94
ABIES09_000012T12	uncharacterized mitochondrial g00810-like
ABIES09_000012T13	copia-type poly
ABIES09_000012T14	Retrovirus-related Pol poly from transposon TNT 1-94
ABIES09_000012T18	Retrovirus-related Pol poly from transposon TNT 1-94
ABIES09_000012T18	RNA-directed DNA polymerase
ABIES09_000012T19	copia-type poly
ABIES09_000012T23	copia-type poly
ABIES09_000012T25	Retrovirus-related Pol poly from transposon TNT 1-94
ABIES09_000012T28	copia-type poly
ABIES09_000012T29	Retrovirus-related Pol poly from transposon TNT 1-94
ABIES09_000012T29	Retrovirus-related Pol poly from transposon TNT 1-94
ABIES09_000012T3	Retrovirus-related Pol poly from transposon TNT 1-94
ABIES09_000012T30	Retrovirus-related Pol poly from transposon TNT 1-94
ABIES09_000012T35	copia-type poly
ABIES09_000012T39	Retrovirus-related Pol poly from transposon TNT 1-94
ABIES09_000012T4	copia-type poly
ABIES09_000012T40	Retrovirus-related Pol poly from transposon TNT 1-94
ABIES09_000012T40	Retrovirus-related Pol poly from transposon TNT 1-94
ABIES09_000012T48	Retrovirus-related Pol poly from transposon TNT 1-94
ABIES09_000012T49	retrovirus-related Pol poly from transposon TNT 1-94
ABIES09_000012T53	RNA-directed DNA polymerase
ABIES09_000012T6	copia-type poly
ABIES09_000012T7	Retrovirus-related Pol poly from transposon TNT 1-94
ABIES09_000012T8	Retrovirus-related Pol poly from transposon TNT 1-94
ABIES09_000012T9	reverse transcriptase, partial
ABIES09_000013T13	Retrovirus-related Pol poly from transposon TNT 1-94
ABIES09_000013T18	RNA-directed DNA polymerase
ABIES09_000013T18	Retrovirus-related Pol poly from transposon TNT 1-94
ABIES09_000013T19	Retrovirus-related Pol poly from transposon TNT 1-94, partial
ABIES09_000013T2	Retrovirus-related Pol poly from transposon TNT 1-94
ABIES09_000013T22	Retrovirus-related Pol poly from transposon TNT 1-94
ABIES09_000013T22	RNA-directed DNA polymerase
ABIES09_000013T3	Retrovirus-related Pol poly from transposon TNT 1-94
ABIES09_000013T4	Retrovirus-related Pol poly from transposon TNT 1-94
ABIES09_000013T43	retrovirus-related Pol poly from transposon TNT 1-94, partial
ABIES09_000013T51	Retrovirus-related Pol poly from transposon TNT 1-94
ABIES09_000013T6	Retrovirus-related Pol poly from transposon TNT 1-94
ABIES09_000013T8	Retrovirus-related Pol poly from transposon TNT 1-94
ABIES09_000013T9	RNA-directed DNA polymerase
ABIES09_000013T9	Retrovirus-related Pol poly from transposon TNT 1-94, partial
ABIES09_000014T10	reverse transcriptase, partial
ABIES09_000014T10	Retrovirus-related Pol poly from transposon TNT 1-94
ABIES09_000014T12	Retrovirus-related Pol poly from transposon TNT 1-94
ABIES09_000014T12	Retrovirus-related Pol poly from transposon TNT 1-94
ABIES09_000014T14	Retrovirus-related Pol poly from transposon TNT 1-94
ABIES09_000014T17	Retrovirus-related Pol poly from transposon TNT 1-94
ABIES09_000014T2	Retrovirus-related Pol poly from transposon TNT 1-94
ABIES09_000014T25	Retrovirus-related Pol poly from transposon TNT 1-94
ABIES09_000014T29	Retrovirus-related Pol poly from transposon TNT 1-94
ABIES09_000014T3	retrovirus-related pol poly from transposon tnt 1-94, partial
ABIES09_000014T32	Integrase, catalytic core
ABIES09_000014T35	reverse transcriptase, partial
ABIES09_000014T38	Retrovirus-related Pol poly from transposon TNT 1-94
ABIES09_000014T41	Retrovirus-related Pol poly from transposon TNT 1-94
ABIES09_000014T43	reverse transcriptase, partial
ABIES09_000014T43	retrotransposon , , unclassified
ABIES09_000014T50	retrotransposon , , Ty1-copia subclass
ABIES09_000014T9	Retrovirus-related Pol poly from transposon TNT 1-94
ABIES09_000015T30	Retrovirus-related Pol poly from transposon TNT 1-94
ABIES09_000015T7	Retrovirus-related Pol poly from transposon TNT 1-94, partial
ABIES09_000016T1	Retrovirus-related Pol poly from transposon TNT 1-94
ABIES09_000016T10	Retrovirus-related Pol poly from transposon TNT 1-94
ABIES09_000016T10	Retrovirus-related Pol poly from transposon TNT 1-94
ABIES09_000016T10	reverse transcriptase, partial
ABIES09_000016T12	retrovirus-related Pol poly from transposon TNT 1-94
ABIES09_000016T12	reverse transcriptase, partial
ABIES09_000016T12	retrovirus-related Pol poly from transposon TNT 1-94
ABIES09_000016T12	Retrovirus-related Pol poly from transposon TNT 1-94
ABIES09_000016T15	Retrovirus-related Pol poly from transposon TNT 1-94
ABIES09_000016T15	Retrovirus-related Pol poly from transposon TNT 1-94
ABIES09_000016T15	Retrovirus-related Pol poly from transposon TNT 1-94
ABIES09_000016T15	Retrovirus-related Pol poly from transposon TNT 1-94
ABIES09_000016T16	Retrovirus-related Pol poly from transposon TNT 1-94
ABIES09_000016T19	Retrovirus-related Pol poly from transposon TNT 1-94
ABIES09_000016T19	Retrovirus-related Pol poly from transposon TNT 1-94
ABIES09_000016T2	reverse transcriptase, partial
ABIES09_000016T2	Retrovirus-related Pol poly from transposon TNT 1-94
ABIES09_000016T2	Retrovirus-related Pol poly from transposon TNT 1-94
ABIES09_000016T20	Retrovirus-related Pol poly from transposon TNT 1-94
ABIES09_000016T20	Retrovirus-related Pol poly from transposon TNT 1-94
ABIES09_000016T20	reverse transcriptase, partial
ABIES09_000016T20	hypothetical protein DC366_19540, partial
ABIES09_000016T22	gag-pol poly , partial
ABIES09_000016T22	Retrovirus-related Pol poly from transposon TNT 1-94
ABIES09_000016T22	Retrovirus-related Pol poly from transposon TNT 1-94
ABIES09_000016T25	reverse transcriptase, partial
ABIES09_000016T26	Retrovirus-related Pol poly from transposon TNT 1-94
ABIES09_000016T26	retrotransposon , , unclassified
ABIES09_000016T28	reverse transcriptase, partial
ABIES09_000016T28	Retrovirus-related Pol poly from transposon TNT 1-94
ABIES09_000016T28	Retrovirus-related Pol poly from transposon TNT 1-94
ABIES09_000016T3	Retrovirus-related Pol poly from transposon TNT 1-94
ABIES09_000016T3	gag-pol poly , partial
ABIES09_000016T30	Retrovirus-related Pol poly from transposon TNT 1-94
ABIES09_000016T31	LRR receptor kinase, partial
ABIES09_000016T31	retrovirus-related Pol poly from transposon TNT 1-94
ABIES09_000016T37	Retrovirus-related Pol poly from transposon TNT 1-94
ABIES09_000016T37	Retrovirus-related Pol poly from transposon TNT 1-94
ABIES09_000016T37	Retrovirus-related Pol poly from transposon TNT 1-94
ABIES09_000016T38	Retrovirus-related Pol poly from transposon TNT 1-94
ABIES09_000016T39	Retrovirus-related Pol poly from transposon TNT 1-94
ABIES09_000016T41	Retrovirus-related Pol poly from transposon TNT 1-94
ABIES09_000016T41	Retrovirus-related Pol poly from transposon TNT 1-94
ABIES09_000016T5	Retrovirus-related Pol poly from transposon TNT 1-94
ABIES09_000016T51	reverse transcriptase, partial
ABIES09_000016T52	Retrovirus-related Pol poly from transposon TNT 1-94
ABIES09_000016T55	Retrovirus-related Pol poly from transposon TNT 1-94
ABIES09_000016T55	Retrovirus-related Pol poly from transposon TNT 1-94
ABIES09_000016T59	uncharacterized mitochondrial g00810-like
ABIES09_000016T6	Retrovirus-related Pol poly from transposon TNT 1-94
ABIES09_000016T6	Retrovirus-related Pol poly from transposon TNT 1-94
ABIES09_000016T6	reverse transcriptase, partial
ABIES09_000016T61	Retrovirus-related Pol poly from transposon TNT 1-94
ABIES09_000016T7	retrotransposon , , unclassified
ABIES09_000019T22	transcript antisense to ribosomal rna
ABIES09_000019T28	periodic tryptophan 2 homolog
ABIES09_000019T32	hypothetical protein BO70DRAFT_304769, partial
ABIES09_000019T42	periodic tryptophan 2 homolog
ABIES09_000019T43	periodic tryptophan 2 homolog
ABIES09_000019T54	periodic tryptophan 2 homolog
ABIES09_000020T10	integrase core domain , partial
ABIES09_000020T10	Retrovirus-related Pol poly from transposon TNT 1-94
ABIES09_000020T11	Retrovirus-related Pol poly from transposon TNT 1-94
ABIES09_000020T19	Retrovirus-related Pol poly from transposon TNT 1-94
ABIES09_000020T19	Retrovirus-related Pol poly from transposon TNT 1-94
ABIES09_000020T20	Retrovirus-related Pol poly from transposon TNT 1-94
ABIES09_000020T22	retrovirus-related pol poly from transposon tnt 1-94
ABIES09_000020T22	Retrovirus-related Pol poly from transposon TNT 1-94
ABIES09_000020T25	Retrovirus-related Pol poly from transposon TNT 1-94
ABIES09_000020T25	Retrovirus-related Pol poly from transposon TNT 1-94
ABIES09_000020T25	Retrovirus-related Pol poly from transposon TNT 1-94
ABIES09_000020T26	Retrovirus-related Pol poly from transposon TNT 1-94
ABIES09_000020T26	Retrovirus-related Pol poly from transposon TNT 1-94
ABIES09_000020T29	Retrovirus-related Pol poly from transposon TNT 1-94
ABIES09_000020T3	Retrovirus-related Pol poly from transposon TNT 1-94
ABIES09_000020T32	Retrovirus-related Pol poly from transposon TNT 1-94
ABIES09_000020T33	Retrovirus-related Pol poly from transposon TNT 1-94
ABIES09_000020T34	retrovirus-related pol poly from transposon tnt 1-94
ABIES09_000020T34	Retrovirus-related Pol poly from transposon TNT 1-94
ABIES09_000020T4	integrase core domain , partial
ABIES09_000020T4	Retrovirus-related Pol poly from transposon TNT 1-94
ABIES09_000020T40	---NA---
ABIES09_000020T42	---NA---
ABIES09_000020T44	Retrovirus-related Pol poly from transposon TNT 1-94
ABIES09_000020T45	Retrovirus-related Pol poly from transposon TNT 1-94
ABIES09_000020T5	Retrovirus-related Pol poly from transposon TNT 1-94
ABIES09_000020T9	Retrovirus-related Pol poly from transposon TNT 1-94
ABIES09_000023T10	ribonuclease H
ABIES09_000023T11	Integrase, catalytic region Ribonuclease H
ABIES09_000023T14	nucleotidyltransferase, Ribonuclease H
ABIES09_000023T14	ribonuclease H
ABIES09_000023T15	ribonuclease H
ABIES09_000023T15	Retrovirus-related Pol poly , partial
ABIES09_000023T18	RNA-directed DNA polymerase (Reverse transcriptase) Ribonuclease H
ABIES09_000023T2	ribonuclease H
ABIES09_000023T2	nucleotidyltransferase, Ribonuclease H
ABIES09_000023T26	Pol poly
ABIES09_000023T34	RNA-directed DNA polymerase (Reverse transcriptase) Ribonuclease H
ABIES09_000023T35	gag-pol poly , partial
ABIES09_000023T37	hypothetical protein ABT39_MTgene2667 (mitochondrion)
ABIES09_000023T38	ribonuclease H
ABIES09_000023T38	Retrovirus-related Pol poly , partial
ABIES09_000023T42	ribonuclease H
ABIES09_000023T42	Retrovirus-related Pol poly from transposon 412 family
ABIES09_000023T53	reverse transcriptase, partial
ABIES09_000023T8	RNA-directed DNA polymerase (Reverse transcriptase) Ribonuclease H
ABIES09_000024T12	Retrovirus-related Pol poly from transposon TNT 1-94
ABIES09_000024T12	retrovirus-related pol poly from transposon tnt 1-94
ABIES09_000024T13	retrovirus-related pol poly from transposon tnt 1-94
ABIES09_000024T14	Retrovirus-related Pol poly from transposon TNT 1-94
ABIES09_000024T15	retrovirus-related Pol poly from transposon TNT 1-94, partial
ABIES09_000024T17	Retrovirus-related Pol poly from transposon TNT 1-94
ABIES09_000024T17	Retrovirus-related Pol poly from transposon TNT 1-94
ABIES09_000024T21	Retrovirus-related Pol poly from transposon TNT 1-94
ABIES09_000024T23	Retrovirus-related Pol poly from transposon TNT 1-94
ABIES09_000024T23	Retrovirus-related Pol poly from transposon TNT 1-94
ABIES09_000024T27	retrovirus-related pol poly from transposon tnt 1-94
ABIES09_000024T27	retrovirus-related pol poly from transposon tnt 1-94
ABIES09_000024T3	Retrovirus-related Pol poly from transposon TNT 1-94
ABIES09_000024T3	Retrovirus-related Pol poly from transposon TNT 1-94
ABIES09_000024T34	hypothetical protein TSUD_398000
ABIES09_000024T38	retrovirus-related Pol poly from transposon TNT 1-94, partial
ABIES09_000024T5	Retrovirus-related Pol poly from transposon TNT 1-94
ABIES09_000024T7	Retrovirus-related Pol poly from transposon TNT 1-94
ABIES09_000024T7	Retrovirus-related Pol poly from transposon TNT 1-94
ABIES09_000024T9	Retrovirus-related Pol poly from transposon TNT 1-94
ABIES09_000024T9	Retrovirus-related Pol poly from transposon TNT 1-94
ABIES09_000026T13	Retrovirus-related Pol poly from transposon TNT 1-94
ABIES09_000026T15	Retrovirus-related Pol poly from transposon TNT 1-94, partial
ABIES09_000026T18	Retrovirus-related Pol poly from transposon TNT 1-94
ABIES09_000026T19	Retrovirus-related Pol poly from transposon TNT 1-94
ABIES09_000026T2	Retrovirus-related Pol poly from transposon TNT 1-94
ABIES09_000026T24	Retrovirus-related Pol poly from transposon TNT 1-94
ABIES09_000026T24	Retrovirus-related Pol poly from transposon TNT 1-94
ABIES09_000026T27	Retrovirus-related Pol poly from transposon TNT 1-94
ABIES09_000026T27	Retrovirus-related Pol poly from transposon TNT 1-94
ABIES09_000026T39	Retrovirus-related Pol poly from transposon TNT 1-94
ABIES09_000026T42	Retrovirus-related Pol poly from transposon TNT 1-94
ABIES09_000027T1	Retrovirus-related Pol poly from transposon TNT 1-94
ABIES09_000027T1	retrotransposon , , unclassified
ABIES09_000027T1	Retrovirus-related Pol poly from transposon TNT 1-94
ABIES09_000027T1	Retrovirus-related Pol poly from transposon TNT 1-94
ABIES09_000027T10	Retrovirus-related Pol poly from transposon TNT 1-94
ABIES09_000027T10	Retrovirus-related Pol poly from transposon TNT 1-94
ABIES09_000027T10	Retrovirus-related Pol poly from transposon TNT 1-94
ABIES09_000027T11	Retrovirus-related Pol poly from transposon TNT 1-94
ABIES09_000027T11	Retrovirus-related Pol poly from transposon TNT 1-94
ABIES09_000027T11	Retrovirus-related Pol poly from transposon TNT 1-94
ABIES09_000027T11	Retrovirus-related Pol poly from transposon TNT 1-94
ABIES09_000027T12	Retrovirus-related Pol poly from transposon TNT 1-94
ABIES09_000027T12	Retrovirus-related Pol poly from transposon TNT 1-94
ABIES09_000027T12	retrotransposon , , unclassified
ABIES09_000027T12	Retrovirus-related Pol poly from transposon TNT 1-94
ABIES09_000027T16	RNA-directed DNA polymerase
ABIES09_000027T19	Retrovirus-related Pol poly from transposon TNT 1-94
ABIES09_000027T19	copia-type poly
ABIES09_000027T20	Retrovirus-related Pol poly from transposon TNT 1-94
ABIES09_000027T20	copia-type poly
ABIES09_000027T20	Retrovirus-related Pol poly from transposon TNT 1-94
ABIES09_000027T21	Retrovirus-related Pol poly from transposon TNT 1-94
ABIES09_000027T22	copia-type poly
ABIES09_000027T23	retrotransposon , , unclassified
ABIES09_000027T23	Retrovirus-related Pol poly from transposon TNT 1-94
ABIES09_000027T23	Retrovirus-related Pol poly from transposon TNT 1-94
ABIES09_000027T24	RNA-directed DNA polymerase
ABIES09_000027T24	retrotransposon , , unclassified
ABIES09_000027T24	zinc knuckle
ABIES09_000027T25	uncharacterized mitochondrial g00810-like
ABIES09_000027T27	Retrovirus-related Pol poly from transposon TNT 1-94
ABIES09_000027T28	retrotransposon , , unclassified
ABIES09_000027T28	copia-type poly
ABIES09_000027T28	Retrovirus-related Pol poly from transposon TNT 1-94
ABIES09_000027T32	Retrovirus-related Pol poly from transposon TNT 1-94
ABIES09_000027T32	Retrovirus-related Pol poly from transposon TNT 1-94
ABIES09_000027T41	Retrovirus-related Pol poly from transposon TNT 1-94
ABIES09_000027T42	reverse transcriptase, partial
ABIES09_000027T43	Retrovirus-related Pol poly from transposon TNT 1-94
ABIES09_000027T48	copia-type poly , partial
ABIES09_000027T5	copia-type poly
ABIES09_000027T7	copia-type poly
ABIES09_000027T8	copia-type poly
ABIES09_000027T8	Retrovirus-related Pol poly from transposon TNT 1-94
ABIES09_000027T9	copia-type poly
ABIES09_000027T9	Retrovirus-related Pol poly from transposon TNT 1-94
ABIES09_000028T23	bifunctional epoxide hydrolase 2-like
ABIES09_000028T3	bifunctional epoxide hydrolase 2-like
ABIES09_000030T14	Retrotransposon gag
ABIES09_000030T15	Transposon Ty3-I Gag-Pol poly
ABIES09_000030T15	Retrotransposon gag
ABIES09_000030T17	Transposon Ty3-I Gag-Pol poly
ABIES09_000030T2	Transposon Ty3-I Gag-Pol poly
ABIES09_000030T21	Transposon Ty3-I Gag-Pol poly
ABIES09_000030T21	Retrotransposon gag
ABIES09_000030T3	Retrotransposon gag
ABIES09_000030T3	Transposon Ty3-I Gag-Pol poly
ABIES09_000030T31	Transposon Ty3-I Gag-Pol poly
ABIES09_000030T4	Transposon Ty3-I Gag-Pol poly
ABIES09_000031T11	Retrovirus-related Pol poly from transposon TNT 1-94
ABIES09_000031T12	retrovirus-related Pol poly from transposon TNT 1-94, partial
ABIES09_000031T12	Retrovirus-related Pol poly from transposon TNT 1-94
ABIES09_000031T13	Retrovirus-related Pol poly from transposon TNT 1-94
ABIES09_000031T14	Retrovirus-related Pol poly from transposon TNT 1-94
ABIES09_000031T17	Retrovirus-related Pol poly from transposon TNT 1-94
ABIES09_000031T19	Retrovirus-related Pol poly from transposon TNT 1-94
ABIES09_000031T2	Retrovirus-related Pol poly from transposon TNT 1-94
ABIES09_000031T20	Retrovirus-related Pol poly from transposon TNT 1-94
ABIES09_000031T21	retrovirus-related Pol poly from transposon TNT 1-94, partial
ABIES09_000031T21	Retrovirus-related Pol poly from transposon TNT 1-94
ABIES09_000031T23	Ty-1 copia retrotransposon
ABIES09_000031T24	Retrovirus-related Pol poly from transposon TNT 1-94
ABIES09_000031T25	Retrovirus-related Pol poly from transposon TNT 1-94
ABIES09_000031T26	sulfonylurea receptor
ABIES09_000031T27	Retrovirus-related Pol poly from transposon TNT 1-94
ABIES09_000031T3	Retrovirus-related Pol poly from transposon TNT 1-94
ABIES09_000031T30	hypothetical protein ABT39_MTgene5572 (mitochondrion)
ABIES09_000031T31	Ty-1 copia retrotransposon
ABIES09_000031T32	Retrovirus-related Pol poly from transposon TNT 1-94
ABIES09_000031T33	Retrovirus-related Pol poly from transposon TNT 1-94
ABIES09_000031T37	Retrovirus-related Pol poly from transposon TNT 1-94
ABIES09_000031T5	Retrovirus-related Pol poly from transposon TNT 1-94
ABIES09_000031T6	Retrovirus-related Pol poly from transposon TNT 1-94
ABIES09_000031T8	Retrovirus-related Pol poly from transposon TNT 1-94
ABIES09_000031T9	Retrovirus-related Pol poly from transposon TNT 1-94
ABIES09_000032T13	HAT transposon superfamily
ABIES09_000032T17	uncharacterized protein LOC112039526
ABIES09_000032T23	HAT transposon superfamily
ABIES09_000032T32	SCAN domain-containing , partial
ABIES09_000032T32	uncharacterized protein LOC113705933
ABIES09_000032T39	HAT transposon superfamily
ABIES09_000032T4	HAT transposon superfamily
ABIES09_000032T6	HAT transposon superfamily
ABIES09_000032T8	HAT transposon superfamily
ABIES09_000032T9	HAT transposon superfamily
ABIES09_000035T11	integrase core domain
ABIES09_000035T13	Retrovirus-related Pol poly from transposon TNT 1-94
ABIES09_000035T15	retrovirus-related Pol poly from transposon TNT 1-94, partial
ABIES09_000035T16	zinc finger, CCHC-type
ABIES09_000035T19	Retrovirus-related Pol poly from transposon TNT 1-94
ABIES09_000035T22	Retrovirus-related Pol poly from transposon TNT 1-94
ABIES09_000035T22	hypothetical protein TSUD_398000
ABIES09_000035T25	retrovirus-related pol poly from transposon tnt 1-94
ABIES09_000035T30	retrovirus-related Pol poly from transposon TNT 1-94
ABIES09_000035T31	retrovirus-related gag-pol poly
ABIES09_000035T33	Retrovirus-related Pol poly from transposon TNT 1-94
ABIES09_000035T33	retrovirus-related Pol poly from transposon TNT 1-94
ABIES09_000035T5	Retrovirus-related Pol poly from transposon TNT 1-94
ABIES09_000035T6	retrovirus-related gag-pol poly
ABIES09_000035T7	hypothetical protein 0_8542_02, partial
ABIES09_000035T8	retrovirus-related gag-pol poly
ABIES09_000036T1	nucleotidyltransferase, Ribonuclease H
ABIES09_000036T13	hypothetical protein MARPO_0207s0002
ABIES09_000036T27	Retrovirus-related Pol poly from transposon 297 family
ABIES09_000036T27	gag pol poly , partial
ABIES09_000036T3	nucleotidyltransferase, Ribonuclease H
ABIES09_000036T36	uncharacterized protein LOC113777247
ABIES09_000036T4	reverse transcriptase domain-containing
ABIES09_000036T6	nucleotidyltransferase, Ribonuclease H
ABIES09_000036T9	nucleotidyltransferase, Ribonuclease H
ABIES09_000037T24	3-oxo-Delta(4,5)-steroid 5-beta-reductase-like
ABIES09_000037T27	3-oxo-Delta(4,5)-steroid 5-beta-reductase-like
ABIES09_000037T29	3-oxo-Delta(4,5)-steroid 5-beta-reductase-like
ABIES09_000037T41	3-oxo-Delta(4,5)-steroid 5-beta-reductase-like
ABIES09_000037T44	3-oxo-Delta(4,5)-steroid 5-beta-reductase-like
ABIES09_000037T8	3-oxo-Delta(4,5)-steroid 5-beta-reductase
ABIES09_000037T9	3-oxo-Delta(4,5)-steroid 5-beta-reductase-like
ABIES09_000038T14	MLO homolog 1
ABIES09_000038T14	MLO 6
ABIES09_000038T29	MLO homolog 1
ABIES09_000038T29	MLO homolog 1-like
ABIES09_000041T14	cytochrome P450 CYP736A12-like
ABIES09_000041T14	unknown
ABIES09_000041T14	unknown
ABIES09_000041T14	cytochrome P450 84A1-like
ABIES09_000041T28	cytochrome P450 monooxygenase CYP736B
ABIES09_000041T33	cytochrome P450 CYP736A12-like
ABIES09_000041T33	cytochrome P450 CYP736A12-like
ABIES09_000041T38	cytochrome P450 monooxygenase CYP736B
ABIES09_000041T44	cytochrome P450 CYP736A12-like
ABIES09_000041T44	cytochrome P450 CYP736A12-like
ABIES09_000041T45	cytochrome P450 CYP736A12-like
ABIES09_000041T45	cytochrome P450 CYP736A12-like
ABIES09_000041T9	cytochrome P450 monooxygenase CYP736B
ABIES09_000043T17	glutamate receptor
ABIES09_000043T22	glutamate receptor -like isoform X2
ABIES09_000044T1	rust resistance kinase Lr10
ABIES09_000044T1	G-type lectin S-receptor-like serine threonine- kinase At1g34300
ABIES09_000044T10	G-type lectin S-receptor-like serine threonine- kinase At1g34300
ABIES09_000044T10	rust resistance kinase Lr10
ABIES09_000044T14	rust resistance kinase Lr10-like
ABIES09_000044T15	G-type lectin S-receptor-like serine threonine- kinase At1g34300
ABIES09_000044T15	rust resistance kinase Lr10
ABIES09_000044T16	rust resistance kinase Lr10-like
ABIES09_000044T17	rust resistance kinase Lr10-like
ABIES09_000044T2	rust resistance kinase Lr10
ABIES09_000044T2	G-type lectin S-receptor-like serine threonine- kinase At1g34300
ABIES09_000044T20	rust resistance kinase Lr10-like
ABIES09_000044T20	rust resistance kinase Lr10-like
ABIES09_000044T21	rust resistance kinase Lr10-like
ABIES09_000044T22	rust resistance kinase Lr10-like
ABIES09_000044T25	rust resistance kinase Lr10
ABIES09_000044T26	rust resistance kinase Lr10-like
ABIES09_000044T26	rust resistance kinase Lr10
ABIES09_000044T27	rust resistance kinase Lr10-like
ABIES09_000044T31	rust resistance kinase Lr10-like
ABIES09_000044T36	rust resistance kinase Lr10-like
ABIES09_000044T41	rust resistance kinase Lr10-like
ABIES09_000044T43	rust resistance kinase Lr10-like
ABIES09_000044T43	rust resistance kinase Lr10-like
ABIES09_000044T8	rust resistance kinase Lr10
ABIES09_000044T8	G-type lectin S-receptor-like serine threonine- kinase At1g34300
ABIES09_000044T9	rust resistance kinase Lr10-like
ABIES09_000044T9	rust resistance kinase Lr10-like
ABIES09_000046T14	SART-1 family DOT2
ABIES09_000046T14	SART-1 family DOT2
ABIES09_000046T15	SART-1 family DOT2
ABIES09_000046T15	SART-1 family DOT2
ABIES09_000046T19	SART-1 family DOT2
ABIES09_000046T3	SART-1 family DOT2
ABIES09_000046T36	SART-1 family DOT2
ABIES09_000049T1	ribonuclease H-like domain-containing
ABIES09_000049T10	ribonuclease H-like domain-containing
ABIES09_000049T16	uncharacterized protein LOC113331366
ABIES09_000049T16	uncharacterized protein LOC113351783
ABIES09_000049T17	Ribosomal L34Ae
ABIES09_000049T17	50S ribosomal
ABIES09_000049T17	50S ribosomal
ABIES09_000049T20	uncharacterized protein LOC109842776
ABIES09_000049T20	50S ribosomal
ABIES09_000049T21	HAT dimerization domain, Ribonuclease H-like domain
ABIES09_000049T22	50S ribosomal
ABIES09_000049T26	50S ribosomal
ABIES09_000049T27	50S ribosomal
ABIES09_000049T28	50S ribosomal
ABIES09_000049T28	50S ribosomal
ABIES09_000049T28	Ribosomal L34Ae
ABIES09_000049T29	Ribosomal L34Ae
ABIES09_000049T29	50S ribosomal
ABIES09_000049T29	50S ribosomal
ABIES09_000049T30	ribonuclease H-like domain-containing
ABIES09_000049T32	50S ribosomal
ABIES09_000049T5	50S ribosomal
ABIES09_000050T1	Retrovirus-related Pol poly from transposon TNT 1-94
ABIES09_000050T12	Retrovirus-related Pol poly from transposon TNT 1-94
ABIES09_000050T12	zinc finger, CCHC-type
ABIES09_000050T16	Retrovirus-related Pol poly from transposon TNT 1-94
ABIES09_000050T2	Retrovirus-related Pol poly from transposon TNT 1-94
ABIES09_000050T21	Retrovirus-related Pol poly from transposon TNT 1-94
ABIES09_000050T24	---NA---
ABIES09_000050T26	Retrovirus-related Pol poly from transposon TNT 1-94
ABIES09_000050T29	Retrovirus-related Pol poly from transposon TNT 1-94
ABIES09_000050T3	Retrovirus-related Pol poly from transposon TNT 1-94
ABIES09_000050T38	Retrovirus-related Pol poly from transposon TNT 1-94
ABIES09_000050T39	retrovirus-related Pol poly from transposon TNT 1-94, partial
ABIES09_000050T4	zinc finger, CCHC-type
ABIES09_000050T4	Retrovirus-related Pol poly from transposon TNT 1-94
ABIES09_000050T8	Retrovirus-related Pol poly from transposon TNT 1-94
ABIES09_000050T9	Retrovirus-related Pol poly from transposon TNT 1-94
ABIES09_000051T6	chloroquine resistance marker
ABIES09_000053T12	LRR receptor-like serine threonine- kinase ERL1 isoform X2
ABIES09_000054T18	cysteine-rich receptor kinase 2
ABIES09_000054T26	cysteine-rich receptor kinase 2
ABIES09_000054T34	cysteine-rich receptor kinase 2
ABIES09_000055T6	general transcription factor IIE subunit 1
ABIES09_000056T34	zinc finger CCHC domain-containing 10-like
ABIES09_000057T12	nucleotidyltransferase, Ribonuclease H
ABIES09_000057T29	nucleotidyltransferase, Ribonuclease H
ABIES09_000057T34	reverse transcriptases, partial
ABIES09_000057T5	nucleotidyltransferase, Ribonuclease H
ABIES09_000058T10	Retrovirus-related Pol poly from transposon TNT 1-94
ABIES09_000058T13	Retrovirus-related Pol poly from transposon TNT 1-94
ABIES09_000058T15	Retrovirus-related Pol poly from transposon TNT 1-94
ABIES09_000058T19	pentatricopeptide repeat-containing At2g02150
ABIES09_000058T19	Retrovirus-related Pol poly from transposon TNT 1-94
ABIES09_000058T2	copia-type poly
ABIES09_000058T2	Retrovirus-related Pol poly from transposon TNT 1-94
ABIES09_000058T24	Retrovirus-related Pol poly from transposon TNT 1-94
ABIES09_000058T25	pentatricopeptide repeat-containing At2g02150
ABIES09_000058T25	zinc finger, CCHC-type
ABIES09_000058T3	Retrovirus-related Pol poly from transposon TNT 1-94
ABIES09_000058T30	copia-type poly
ABIES09_000058T39	Retrovirus-related Pol poly from transposon TNT 1-94
ABIES09_000058T39	Retrovirus-related Pol poly from transposon TNT 1-94
ABIES09_000058T5	Retrovirus-related Pol poly from transposon TNT 1-94
ABIES09_000058T5	Retrovirus-related Pol poly from transposon TNT 1-94
ABIES09_000061T1	retrovirus-related pol poly from transposon tnt 1-94
ABIES09_000061T11	Retrovirus-related Pol poly from transposon TNT 1-94
ABIES09_000061T11	mTERF1, partial
ABIES09_000061T16	retrovirus-related pol poly from transposon tnt 1-94
ABIES09_000061T18	retrovirus-related pol poly from transposon tnt 1-94
ABIES09_000061T2	mTERF1, partial
ABIES09_000061T2	Retrovirus-related Pol poly from transposon TNT 1-94
ABIES09_000061T23	Retrovirus-related Pol poly from transposon TNT 1-94
ABIES09_000061T23	Mitochodrial transcription termination factor-related
ABIES09_000061T25	mTERF1, partial
ABIES09_000061T25	Retrovirus-related Pol poly from transposon TNT 1-94
ABIES09_000061T28	mTERF1, partial
ABIES09_000061T28	Retrovirus-related Pol poly from transposon TNT 1-94
ABIES09_000061T29	Mitochodrial transcription termination factor-related
ABIES09_000061T29	Retrovirus-related Pol poly from transposon TNT 1-94
ABIES09_000061T30	Mitochodrial transcription termination factor-related
ABIES09_000061T30	Retrovirus-related Pol poly from transposon TNT 1-94
ABIES09_000061T32	Retrovirus-related Pol poly from transposon TNT 1-94
ABIES09_000061T33	zinc finger, CCHC-type
ABIES09_000061T33	Retrovirus-related Pol poly from transposon TNT 1-94
ABIES09_000061T33	mTERF1, partial
ABIES09_000061T40	Mitochodrial transcription termination factor-related
ABIES09_000061T40	Retrovirus-related Pol poly from transposon TNT 1-94
ABIES09_000061T7	Mitochodrial transcription termination factor-related
ABIES09_000061T7	zinc finger, CCHC-type
ABIES09_000065T16	disease resistance TAO1-like
ABIES09_000069T32	zinc finger 598-like
ABIES09_000070T1	STRICTOSIDINE SYNTHASE-LIKE 5 isoform X3
ABIES09_000070T14	Strictosidine synthase
ABIES09_000070T14	STRICTOSIDINE SYNTHASE-LIKE 5 isoform X3
ABIES09_000070T18	STRICTOSIDINE SYNTHASE-LIKE 5 isoform X3
ABIES09_000070T32	STRICTOSIDINE SYNTHASE-LIKE 7-like
ABIES09_000070T32	STRICTOSIDINE SYNTHASE-LIKE 5 isoform X3
ABIES09_000070T39	STRICTOSIDINE SYNTHASE-LIKE 5 isoform X3
ABIES09_000070T6	STRICTOSIDINE SYNTHASE-LIKE 6 isoform X1
ABIES09_000070T6	SMP-30 gluconolactonase LRE family
ABIES09_000070T8	STRICTOSIDINE SYNTHASE-LIKE 5 isoform X3
ABIES09_000070T8	Os10g0543500, partial
ABIES09_000072T19	pentatricopeptide repeat-containing At4g21065-like
ABIES09_000072T24	PPRC, partial
ABIES09_000072T25	pentatricopeptide repeat-containing At3g26782, mitochondrial
ABIES09_000072T6	pentatricopeptide repeat-containing At3g23330
ABIES09_000072T7	pentatricopeptide repeat-containing At4g02750
ABIES09_000073T1	disease resistance At4g27190-like
ABIES09_000073T11	disease resistance At4g27190-like
ABIES09_000073T12	disease resistance RPS2
ABIES09_000073T13	probable disease resistance At5g63020
ABIES09_000073T15	disease resistance At4g27190 isoform X1
ABIES09_000073T16	disease resistance At4g27190-like
ABIES09_000073T17	disease resistance At4g27190 isoform X1
ABIES09_000073T18	NB-ARC domain-containing disease resistance , isoform 1
ABIES09_000073T18	probable disease resistance At5g63020
ABIES09_000073T19	probable disease resistance At4g27220
ABIES09_000073T19	probable disease resistance At4g27220
ABIES09_000073T2	disease resistance At4g27190 isoform X1
ABIES09_000073T21	disease resistance At4g27190 isoform X1
ABIES09_000073T22	probable disease resistance At5g63020
ABIES09_000073T22	disease resistance At4g27190-like
ABIES09_000073T24	AAA+ ATPase
ABIES09_000073T26	probable disease resistance At5g63020
ABIES09_000073T27	disease resistance RPS2
ABIES09_000073T28	probable disease resistance At5g63020
ABIES09_000073T3	probable disease resistance At5g63020
ABIES09_000073T31	probable disease resistance At5g63020
ABIES09_000073T34	disease resistance At4g27190 isoform X1
ABIES09_000073T35	disease resistance At4g27190 isoform X1
ABIES09_000073T36	disease resistance RPS2
ABIES09_000073T37	disease resistance RPP13 3
ABIES09_000073T37	probable disease resistance At4g27220
ABIES09_000073T4	disease resistance At4g27190-like
ABIES09_000073T6	disease resistance At4g27190-like
ABIES09_000073T8	disease resistance At4g27190 isoform X1
ABIES09_000073T9	disease resistance RPS2
ABIES09_000074T24	amino acid permease , partial
ABIES09_000074T27	amino acid permease , partial
ABIES09_000074T3	amino acid permease , partial
ABIES09_000074T33	probable amino acid permease 7 isoform X2
ABIES09_000074T6	probable amino acid permease 7
ABIES09_000074T6	amino acid permease , partial
ABIES09_000075T1	Retrovirus-related Pol poly from transposon TNT 1-94
ABIES09_000075T10	Retrovirus-related Pol poly from transposon TNT 1-94
ABIES09_000075T11	Retrovirus-related Pol poly from transposon TNT 1-94
ABIES09_000075T11	Retrovirus-related Pol poly from transposon TNT 1-94
ABIES09_000075T14	hypothetical protein 0_8542_02, partial
ABIES09_000075T15	Retrovirus-related Pol poly from transposon TNT 1-94
ABIES09_000075T15	Retrovirus-related Pol poly from transposon TNT 1-94
ABIES09_000075T17	Retrovirus-related Pol poly from transposon TNT 1-94
ABIES09_000075T19	Retrovirus-related Pol poly from transposon TNT 1-94
ABIES09_000075T19	Retrovirus-related Pol poly from transposon TNT 1-94
ABIES09_000075T19	Retrovirus-related Pol poly from transposon TNT 1-94
ABIES09_000075T2	Retrovirus-related Pol poly from transposon TNT 1-94
ABIES09_000075T2	Retrovirus-related Pol poly from transposon TNT 1-94
ABIES09_000075T22	Retrovirus-related Pol poly from transposon TNT 1-94
ABIES09_000075T22	Retrovirus-related Pol poly from transposon TNT 1-94
ABIES09_000075T24	Retrovirus-related Pol poly from transposon TNT 1-94
ABIES09_000075T25	retrovirus-related gag-pol poly
ABIES09_000075T26	zinc finger, CCHC-type
ABIES09_000075T30	Retrovirus-related Pol poly from transposon TNT 1-94
ABIES09_000075T4	Retrovirus-related Pol poly from transposon TNT 1-94
ABIES09_000075T4	Retrovirus-related Pol poly from transposon TNT 1-94
ABIES09_000075T4	zinc finger, CCHC-type, Gag-polypeptide of LTR copia-type
ABIES09_000075T5	Retrovirus-related Pol poly from transposon TNT 1-94
ABIES09_000075T5	Retrovirus-related Pol poly from transposon TNT 1-94
ABIES09_000075T5	Retrovirus-related Pol poly from transposon TNT 1-94
ABIES09_000076T10	argonaute 5-like
ABIES09_000076T24	argonaute 1A
ABIES09_000076T35	argonaute PNH1
ABIES09_000077T35	TMV resistance N-like
ABIES09_000078T28	65-kDa microtubule-associated 6-like isoform X2
ABIES09_000079T13	hypothetical protein SELMODRAFT_402429
ABIES09_000079T14	F-box , partial
ABIES09_000079T14	hypothetical protein SELMODRAFT_402429
ABIES09_000079T22	hypothetical protein SELMODRAFT_402429
ABIES09_000079T25	hypothetical protein SELMODRAFT_402429
ABIES09_000079T25	hypothetical protein SELMODRAFT_408444
ABIES09_000079T36	hypothetical protein SELMODRAFT_421953
ABIES09_000084T10	cysteine-rich receptor kinase 2
ABIES09_000084T20	cysteine-rich receptor kinase 42
ABIES09_000084T26	cysteine-rich receptor kinase 42 , partial
ABIES09_000084T28	cysteine-rich receptor kinase 2
ABIES09_000084T3	cysteine-rich receptor kinase 2
ABIES09_000084T39	cysteine-rich repeat secretory 12
ABIES09_000084T39	cysteine-rich receptor kinase 3
ABIES09_000087T12	Retrovirus-related Pol poly from transposon TNT 1-94
ABIES09_000087T13	Retrovirus-related Pol poly from transposon TNT 1-94
ABIES09_000087T15	Retrovirus-related Pol poly from transposon TNT 1-94
ABIES09_000087T2	retrotransposon , , unclassified
ABIES09_000087T23	Retrovirus-related Pol poly from transposon TNT 1-94
ABIES09_000087T25	retrotransposon , , unclassified
ABIES09_000087T34	retrotransposon , , unclassified
ABIES09_000087T4	Retrovirus-related Pol poly from transposon TNT 1-94
ABIES09_000087T8	Retrovirus-related Pol poly from transposon TNT 1-94
ABIES09_000091T1	Retrovirus-related Pol poly from transposon TNT 1-94
ABIES09_000091T12	reverse transcriptase, partial
ABIES09_000091T2	gag-pol poly , partial
ABIES09_000091T22	Retrovirus-related Pol poly from transposon TNT 1-94
ABIES09_000091T8	gag-pol poly , partial
ABIES09_000095T1	NAC domain-containing 86-like
ABIES09_000095T14	NAC domain containing 28
ABIES09_000095T23	NAC domain-containing 86-like
ABIES09_000095T25	NAC domain-containing 86-like
ABIES09_000095T35	NAC domain-containing 45-like isoform X1
ABIES09_000095T8	NAC domain-containing 86-like
ABIES09_000096T1	ATP-dependent zinc metalloprotease FTSH 2, chloroplastic
ABIES09_000096T37	ATP-dependent zinc metalloprotease FTSH 2, chloroplastic
ABIES09_000099T11	2-keto-3-deoxy-L-rhamnonate aldolase-like
ABIES09_000099T13	2-keto-3-deoxy-L-rhamnonate aldolase-like
ABIES09_000099T2	2-keto-3-deoxy-L-rhamnonate aldolase-like
ABIES09_000099T20	2-keto-3-deoxy-L-rhamnonate aldolase-like
ABIES09_000099T22	2-keto-3-deoxy-L-rhamnonate aldolase-like
ABIES09_000099T28	2-keto-3-deoxy-L-rhamnonate aldolase-like
ABIES09_000099T31	2-keto-3-deoxy-L-rhamnonate aldolase-like
ABIES09_000099T35	2-keto-3-deoxy-L-rhamnonate aldolase-like
ABIES09_000099T36	2-keto-3-deoxy-L-rhamnonate aldolase-like
ABIES09_000099T5	2-keto-3-deoxy-L-rhamnonate aldolase-like
ABIES09_000100T1	hypothetical protein ABT39_MTgene2667 (mitochondrion)
ABIES09_000100T11	hypothetical protein ABT39_MTgene2668 (mitochondrion)
ABIES09_000100T12	hypothetical protein ABT39_MTgene2668 (mitochondrion)
ABIES09_000100T12	hypothetical protein ABT39_MTgene2667 (mitochondrion)
ABIES09_000100T15	hypothetical protein ABT39_MTgene2333 (mitochondrion)
ABIES09_000100T16	hypothetical protein ABT39_MTgene2667 (mitochondrion)
ABIES09_000100T21	hypothetical protein ABT39_MTgene2333 (mitochondrion)
ABIES09_000100T22	Retrotransposon gag
ABIES09_000100T24	Retrotransposon gag
ABIES09_000100T25	hypothetical protein ABT39_MTgene2667 (mitochondrion)
ABIES09_000100T29	hypothetical protein ABT39_MTgene2667 (mitochondrion)
ABIES09_000100T3	hypothetical protein ABT39_MTgene2667 (mitochondrion)
ABIES09_000100T34	hypothetical protein ABT39_MTgene2667 (mitochondrion)
ABIES09_000100T35	hypothetical protein ABT39_MTgene2668 (mitochondrion)
ABIES09_000100T7	hypothetical protein ABT39_MTgene2667 (mitochondrion)
ABIES09_000100T7	hypothetical protein ABT39_MTgene2668 (mitochondrion)
ABIES09_000100T9	hypothetical protein ABT39_MTgene2667 (mitochondrion)
ABIES09_000103T11	Oligopeptide transporter
ABIES09_000103T23	TMV resistance N
ABIES09_000103T23	oligopeptide transporter 4
ABIES09_000103T24	TMV resistance N
ABIES09_000103T24	Oligopeptide transporter 4
ABIES09_000103T27	oligopeptide transporter 4-like
ABIES09_000103T27	oligopeptide transporter 4-like
ABIES09_000103T6	oligopeptide transporter 4-like
ABIES09_000104T17	-ribulosamine 3-kinase, chloroplastic
ABIES09_000104T25	-ribulosamine 3-kinase, chloroplastic
ABIES09_000105T26	monooxygenase, partial
ABIES09_000105T26	FAD-dependent monooxygenase paxM-like
ABIES09_000105T26	monooxygenase 2-like
ABIES09_000105T35	monooxygenase 2
ABIES09_000105T35	monooxygenase, partial
ABIES09_000105T35	FAD-dependent monooxygenase paxM-like
ABIES09_000108T19	14-3-3 GF14 iota
ABIES09_000109T10	DEAD-box ATP-dependent RNA helicase 3, chloroplastic
ABIES09_000109T20	DEAD-box ATP-dependent RNA helicase 3, chloroplastic
ABIES09_000109T24	DEAD-box ATP-dependent RNA helicase 3, chloroplastic
ABIES09_000110T19	endoglucanase 6
ABIES09_000110T19	endoglucanase 6-like
ABIES09_000110T20	endoglucanase 6
ABIES09_000110T20	endoglucanase 6
ABIES09_000110T20	endoglucanase 6-like
ABIES09_000110T26	endoglucanase 6-like
ABIES09_000110T28	endoglucanase 6-like
ABIES09_000110T6	endoglucanase 6-like
ABIES09_000111T15	Dimer_Tnp_hAT domain-containing
ABIES09_000111T17	uncharacterized protein LOC111920429
ABIES09_000111T26	HAT dimerization domain, Ribonuclease H-like domain
ABIES09_000111T4	Dimer_Tnp_hAT domain-containing , partial
ABIES09_000111T7	HAT dimerization domain, ribonuclease H-like domain-containing
ABIES09_000112T17	ABC transporter G family member 29
ABIES09_000112T24	ABC transporter G family member 35-like
ABIES09_000112T33	ABC transporter G family member 29
ABIES09_000112T33	ABC transporter G family member 29
ABIES09_000113T26	Retrovirus-related Pol poly from transposon TNT 1-94
ABIES09_000115T1	pentatricopeptide repeat-containing At1g11290, chloroplastic
ABIES09_000115T19	pentatricopeptide repeat-containing At1g11290, chloroplastic
ABIES09_000115T26	pentatricopeptide repeat , partial
ABIES09_000115T5	pentatricopeptide repeat-containing At2g39620
ABIES09_000116T26	exportin-2
ABIES09_000116T26	exportin-2
ABIES09_000116T35	exportin-2
ABIES09_000119T14	uridine kinase 1, chloroplastic
ABIES09_000119T20	uridine kinase 1, chloroplastic
ABIES09_000121T15	bidirectional sugar transporter SWEET1
ABIES09_000122T1	reverse transcriptase, partial
ABIES09_000122T10	Retrovirus-related Pol poly from transposon TNT 1-94
ABIES09_000122T10	reverse transcriptase, partial
ABIES09_000122T13	reverse transcriptase, partial
ABIES09_000122T13	Retrovirus-related Pol poly from transposon TNT 1-94
ABIES09_000122T15	gag-pol poly , partial
ABIES09_000122T16	reverse transcriptase, partial
ABIES09_000122T16	Retrovirus-related Pol poly from transposon TNT 1-94
ABIES09_000122T16	retrotransposon ty1-copia subclass
ABIES09_000122T20	retrotransposon ty1-copia subclass
ABIES09_000122T23	Retrovirus-related Pol poly from transposon TNT 1-94
ABIES09_000122T30	Retrovirus-related Pol poly from transposon TNT 1-94
ABIES09_000122T5	reverse transcriptase, partial
ABIES09_000122T5	Retrovirus-related Pol poly from transposon TNT 1-94
ABIES09_000122T8	Retrovirus-related Pol poly from transposon TNT 1-94
ABIES09_000122T9	Retrovirus-related Pol poly from transposon TNT 1-94
ABIES09_000124T1	Retrovirus-related Pol poly from transposon TNT 1-94
ABIES09_000124T1	Retrovirus-related Pol poly from transposon TNT 1-94
ABIES09_000124T10	Retrovirus-related Pol poly from transposon TNT 1-94
ABIES09_000124T10	Retrovirus-related Pol poly from transposon TNT 1-94
ABIES09_000124T17	Retrovirus-related Pol poly from transposon TNT 1-94
ABIES09_000124T2	retrotransposon , , unclassified
ABIES09_000124T32	reverse transcriptase, partial
ABIES09_000124T34	reverse transcriptase, partial
ABIES09_000124T6	Retrovirus-related Pol poly from transposon TNT 1-94
ABIES09_000124T8	Retrovirus-related Pol poly from transposon TNT 1-94
ABIES09_000127T11	receptor kinase At3g47110
ABIES09_000127T16	receptor kinase At3g47110
ABIES09_000127T18	receptor kinase At3g47110
ABIES09_000129T1	nucleotidyltransferase, Ribonuclease H
ABIES09_000129T1	Ty3 gypsy retrotransposon
ABIES09_000129T15	Ty3 gypsy retrotransposon
ABIES09_000129T18	Ty3 gypsy retrotransposon
ABIES09_000129T2	Ty3 gypsy retrotransposon
ABIES09_000129T24	nucleotidyltransferase, Ribonuclease H
ABIES09_000129T24	Ty3 gypsy retrotransposon
ABIES09_000129T27	Ty3 gypsy retrotransposon
ABIES09_000129T9	nucleotidyltransferase, Ribonuclease H
ABIES09_000130T12	pentatricopeptide repeat-containing At5g52630
ABIES09_000130T26	pentatricopeptide repeat-containing At4g37170
ABIES09_000132T11	probable ubiquitin carboxyl-terminal hydrolase FAF-X isoform X1
ABIES09_000132T11	ubiquitin carboxyl-terminal hydrolase 24-like
ABIES09_000133T24	pentatricopeptide repeat-containing At2g33680
ABIES09_000133T27	pentatricopeptide repeat-containing At3g12770-like
ABIES09_000133T33	pentatricopeptide repeat-containing At3g23330
ABIES09_000140T7	activator of 90 kDa heat shock ATPase homolog 1
ABIES09_000141T27	NBR1 homolog
ABIES09_000144T10	TIR NBS LRR disease resistance , partial
ABIES09_000144T4	TIR domain-containing
ABIES09_000147T1	probable disease resistance At4g33300
ABIES09_000147T1	probable disease resistance At4g33300
ABIES09_000147T10	probable disease resistance At4g33300
ABIES09_000147T10	CC-NBS-LRR , partial
ABIES09_000147T11	probable disease resistance At4g33300
ABIES09_000147T11	probable disease resistance At4g33300
ABIES09_000147T15	CC-NBS-LRR , partial
ABIES09_000147T15	CC-NBS-LRR , partial
ABIES09_000147T30	probable disease resistance At4g33300
ABIES09_000147T30	probable disease resistance At4g33300
ABIES09_000149T28	uncharacterized protein LOC18047223
ABIES09_000149T28	uncharacterized protein LOC107407556
ABIES09_000151T12	---NA---
ABIES09_000151T13	---NA---
ABIES09_000151T19	gag-pol poly
ABIES09_000151T2	---NA---
ABIES09_000151T20	---NA---
ABIES09_000151T22	---NA---
ABIES09_000151T25	gag-pol poly
ABIES09_000151T27	cold shock 1
ABIES09_000151T3	cold shock 1
ABIES09_000151T30	---NA---
ABIES09_000152T27	trihelix transcription factor ASIL2-like
ABIES09_000152T3	trihelix transcription factor ASIL2-like
ABIES09_000156T12	NUMOD3 motif family , expressed
ABIES09_000156T12	FAM133B like
ABIES09_000156T2	unknown
ABIES09_000156T2	FAM133B like
ABIES09_000156T24	FAM133B like
ABIES09_000157T14	Retrovirus-related Pol poly from transposon TNT 1-94
ABIES09_000157T17	Copia , partial
ABIES09_000157T2	Retrovirus-related Pol poly from transposon TNT 1-94
ABIES09_000157T4	zinc finger, CCHC-type
ABIES09_000160T16	transcription termination factor MTERF5, chloroplastic isoform X1
ABIES09_000160T17	transcription termination factor MTERF5, chloroplastic isoform X1
ABIES09_000160T22	transcription termination factor MTERF5, chloroplastic isoform X1
ABIES09_000160T27	Mitochodrial transcription termination factor-related
ABIES09_000160T4	mTERF1, partial
ABIES09_000160T4	transcription termination factor MTERF8, chloroplastic-like
ABIES09_000160T7	transcription termination factor MTERF5, chloroplastic isoform X1
ABIES09_000160T7	transcription termination factor MTERF9, chloroplastic-like
ABIES09_000160T8	Mitochodrial transcription termination factor-related
ABIES09_000160T9	transcription termination factor MTERF5, chloroplastic isoform X1
ABIES09_000162T19	probable S-acyltransferase 22
ABIES09_000162T4	probable S-acyltransferase 22
ABIES09_000162T4	S-acyltransferase 22
ABIES09_000166T14	retrovirus-related Pol poly from transposon TNT 1-94
ABIES09_000166T15	retrovirus-related Pol poly from transposon TNT 1-94
ABIES09_000166T3	Retrovirus-related Pol poly from transposon TNT 1-94
ABIES09_000166T6	gag-pol poly
ABIES09_000166T7	Retrovirus-related Pol poly from transposon TNT 1-94
ABIES09_000168T16	TMV resistance N-like
ABIES09_000168T18	NBS LRR, partial
ABIES09_000168T24	NBS LRR, partial
ABIES09_000168T5	NBS LRR, partial
ABIES09_000168T5	NBS-LRR G8029, partial
ABIES09_000168T6	TMV resistance N isoform X1
ABIES09_000168T7	truncated TIR-NBS-LRR
ABIES09_000171T15	pentatricopeptide repeat-containing At4g16470-like
ABIES09_000172T10	5 -3 exoribonuclease 3 isoform X2
ABIES09_000172T10	5 -3 exoribonuclease 3-like, partial
ABIES09_000172T18	5 -3 exoribonuclease 3
ABIES09_000172T18	5 -3 exoribonuclease 3-like isoform X2
ABIES09_000175T17	pentatricopeptide repeat-containing At3g49142
ABIES09_000175T2	pentatricopeptide repeat-containing At3g24000, mitochondrial-like
ABIES09_000175T28	pentatricopeptide repeat , partial
ABIES09_000175T4	pentatricopeptide repeat-containing At3g49142
ABIES09_000175T6	pentatricopeptide repeat-containing At5g16860
ABIES09_000175T6	pentatricopeptide repeat-containing At4g14050, mitochondrial-like isoform X1
ABIES09_000175T7	pentatricopeptide repeat-containing At3g49142
ABIES09_000175T9	pentatricopeptide repeat-containing At5g16860
ABIES09_000175T9	PPRC, partial
ABIES09_000178T10	SDD1 , partial
ABIES09_000178T11	SDD1 , partial
ABIES09_000178T14	SDD1 , partial
ABIES09_000178T22	SDD1 , partial
ABIES09_000178T25	SDD1 , partial
ABIES09_000179T19	cationic peroxidase 1-like
ABIES09_000179T7	cationic peroxidase 1-like
ABIES09_000179T7	peroxidase , partial
ABIES09_000182T18	probable disease resistance At4g27220 isoform X1
ABIES09_000182T20	disease resistance RPS2
ABIES09_000183T4	thiamine biosynthetic bifunctional enzyme TH1, chloroplastic
ABIES09_000183T4	thiamine biosynthetic bifunctional enzyme TH1, chloroplastic isoform X2
ABIES09_000186T29	Spermidine synthase
ABIES09_000190T6	NFX1-type zinc finger-containing 1
ABIES09_000191T10	receptor kinase HSL1
ABIES09_000191T17	receptor kinase HSL1
ABIES09_000191T18	receptor kinase HSL1
ABIES09_000191T19	receptor kinase HSL1
ABIES09_000191T22	receptor kinase HSL1
ABIES09_000191T29	receptor kinase HSL1
ABIES09_000191T30	receptor kinase HSL1
ABIES09_000193T10	clavaminate synthase At3g21360
ABIES09_000193T13	clavaminate synthase At3g21360
ABIES09_000193T17	clavaminate synthase At3g21360
ABIES09_000193T19	clavaminate synthase At3g21360
ABIES09_000193T19	clavaminate synthase At3g21360
ABIES09_000193T2	clavaminate synthase At3g21360
ABIES09_000193T2	clavaminate synthase At3g21360
ABIES09_000193T20	clavaminate synthase At3g21360
ABIES09_000193T23	clavaminate synthase At3g21360
ABIES09_000193T24	clavaminate synthase At3g21360
ABIES09_000193T27	clavaminate synthase At3g21360
ABIES09_000193T27	clavaminate synthase At3g21360
ABIES09_000193T30	clavaminate synthase At3g21360
ABIES09_000193T4	unknown
ABIES09_000193T8	clavaminate synthase At3g21360
ABIES09_000193T8	clavaminate synthase At3g21360
ABIES09_000193T9	clavaminate synthase At3g21360
ABIES09_000197T12	serine carboxypeptidase-like 31
ABIES09_000197T12	serine carboxypeptidase-like 31
ABIES09_000197T16	serine carboxypeptidase-like 31
ABIES09_000197T16	serine carboxypeptidase-like 31
ABIES09_000197T21	serine carboxypeptidase-like 31
ABIES09_000197T23	serine carboxypeptidase-like 31
ABIES09_000197T23	serine carboxypeptidase-like 31
ABIES09_000197T26	serine carboxypeptidase-like 31
ABIES09_000197T26	serine carboxypeptidase-like 31
ABIES09_000197T26	serine carboxypeptidase-like 31
ABIES09_000197T9	serine carboxypeptidase-like 31
ABIES09_000204T21	pre-mRNA-splicing factor ISY1 homolog
ABIES09_000204T27	pre-mRNA-splicing factor ISY1 homolog
ABIES09_000207T10	ubiquitin-activating enzyme E1 2
ABIES09_000207T10	Ubiquitin-activating enzyme E1 2
ABIES09_000207T16	ubiquitin-activating enzyme E1 1-like isoform X1
ABIES09_000208T16	ABC transporter G family member 35-like
ABIES09_000208T16	ABC transporter G family member 35-like
ABIES09_000208T16	Coatomer subunit beta-1
ABIES09_000208T16	ABC transporter G family member 35-like
ABIES09_000208T16	pleiotropic drug resistance 1-like, partial
ABIES09_000208T4	Coatomer subunit beta-1
ABIES09_000208T4	ABC transporter G family member 29
ABIES09_000208T7	ABC transporter G family member 29
ABIES09_000208T7	ABC transporter G family member 35-like
ABIES09_000209T18	Heat shock 83
ABIES09_000209T18	heat shock 83
ABIES09_000209T19	heat shock 83
ABIES09_000209T22	Os04g0108101, partial
ABIES09_000209T22	heat shock 83
ABIES09_000209T22	heat shock 83
ABIES09_000209T22	Heat shock 90-2
ABIES09_000209T5	Heat shock Hsp90 family
ABIES09_000209T5	cell death abnormality, partial
ABIES09_000209T8	heat shock 83
ABIES09_000209T8	Heat shock 83
ABIES09_000214T1	uncharacterized mitochondrial g00810-like
ABIES09_000214T13	retrovirus-related Pol poly from transposon TNT 1-94
ABIES09_000214T17	uncharacterized mitochondrial g00810-like
ABIES09_000214T2	uncharacterized mitochondrial g00810-like
ABIES09_000214T22	uncharacterized mitochondrial g00810-like
ABIES09_000214T3	uncharacterized mitochondrial g00810-like
ABIES09_000216T21	alcohol dehydrogenase-like 3
ABIES09_000216T21	alcohol dehydrogenase-like 4
ABIES09_000216T22	alcohol dehydrogenase-like 4
ABIES09_000216T22	alcohol dehydrogenase-like 4
ABIES09_000216T22	alcohol dehydrogenase-like 4
ABIES09_000217T10	pentatricopeptide repeat-containing At5g55840
ABIES09_000217T19	pentatricopeptide repeat-containing At5g55840
ABIES09_000217T8	pentatricopeptide repeat-containing At5g55840
ABIES09_000220T11	ETHYLENE INSENSITIVE 3-like 1
ABIES09_000223T1	Universal stress A
ABIES09_000223T12	universal stress A
ABIES09_000223T15	universal stress PHOS34
ABIES09_000223T26	Universal stress A
ABIES09_000223T28	Universal stress A
ABIES09_000223T5	universal stress PHOS34
ABIES09_000223T6	universal stress PHOS34
ABIES09_000226T14	Zinc finger CCCH domain-containing 63
ABIES09_000226T25	zinc finger CCCH domain-containing 48-like isoform X2
ABIES09_000226T26	zinc finger CCCH domain-containing 48-like isoform X1
ABIES09_000228T21	EF-hand domain
ABIES09_000229T10	homeodomain-leucine zipper trancription factor HB-3
ABIES09_000231T1	pentatricopeptide repeat-containing At1g05670, mitochondrial
ABIES09_000231T22	pentatricopeptide repeat-containing At1g05670, mitochondrial
ABIES09_000231T8	pentatricopeptide repeat-containing At1g05670, mitochondrial
ABIES09_000232T24	E3 ubiquitin- ligase At1g63170
ABIES09_000238T5	probable disease resistance At1g61300 isoform X1
ABIES09_000240T12	ferritin-3, chloroplastic-like
ABIES09_000240T15	ferritin-3, chloroplastic-like
ABIES09_000240T21	ferritin-3, chloroplastic-like
ABIES09_000240T22	ferritin-3, chloroplastic-like
ABIES09_000240T6	ferritin-3, chloroplastic-like
ABIES09_000241T2	serine arginine-rich splicing factor SC35-like
ABIES09_000241T21	serine arginine-rich splicing factor SC35
ABIES09_000241T29	serine arginine-rich splicing factor SC35-like isoform X1
ABIES09_000241T8	serine arginine-rich splicing factor SC35
ABIES09_000242T24	Retrovirus-related Pol poly from transposon TNT 1-94
ABIES09_000242T26	Retrovirus-related Pol poly from transposon TNT 1-94
ABIES09_000242T27	Retrovirus-related Pol poly from transposon TNT 1-94
ABIES09_000242T28	Retrovirus-related Pol poly from transposon TNT 1-94
ABIES09_000242T4	Retrovirus-related Pol poly from transposon TNT 1-94
ABIES09_000247T5	probable LRR receptor-like serine threonine- kinase At1g56140
ABIES09_000247T5	probable LRR receptor-like serine threonine- kinase At1g56140 isoform X2
ABIES09_000248T7	cyclin-T1-5-like isoform X2
ABIES09_000251T19	plant intracellular Ras-group-related LRR 9-like
ABIES09_000251T2	plant intracellular Ras-group-related LRR 1-like
ABIES09_000251T23	plant intracellular Ras-group-related LRR 9-like
ABIES09_000251T23	plant intracellular Ras-group-related LRR 9-like
ABIES09_000251T23	plant intracellular Ras-group-related LRR 3-like
ABIES09_000251T25	plant intracellular Ras-group-related LRR 3-like
ABIES09_000251T25	plant intracellular Ras-group-related LRR 9-like
ABIES09_000251T3	plant intracellular Ras-group-related LRR 1-like
ABIES09_000251T4	plant intracellular Ras-group-related LRR 9-like
ABIES09_000252T8	cysteine-rich receptor kinase 10
ABIES09_000255T12	cysteine-rich repeat secretory 38-like
ABIES09_000255T16	cysteine-rich receptor kinase 2 isoform X2
ABIES09_000256T11	pentatricopeptide repeat-containing At1g11290, chloroplastic
ABIES09_000256T11	uncharacterized membrane At1g16860-like
ABIES09_000256T7	uncharacterized membrane At1g16860-like
ABIES09_000256T7	pentatricopeptide repeat-containing At1g11290, chloroplastic
ABIES09_000259T11	tryptophan aminotransferase-related 2
ABIES09_000264T19	NADH dehydrogenase [ubiquinone] 1 alpha subcomplex subunit 9, mitochondrial
ABIES09_000266T24	zeta class glutathione S-transferase
ABIES09_000273T10	tRNA 2 -phosphotransferase 1-like isoform X2
ABIES09_000273T17	tRNA 2 -phosphotransferase 1-like isoform X2
ABIES09_000273T24	tRNA 2 -phosphotransferase 1-like isoform X1
ABIES09_000279T16	reverse transcriptase domain-containing
ABIES09_000279T27	reverse transcriptase domain-containing
ABIES09_000279T5	retrotransposon gag domain-containing
ABIES09_000281T25	polygalacturonate 4-alpha-galacturonosyltransferase-like
ABIES09_000283T20	pentatricopeptide repeat-containing At1g56690, mitochondrial-like isoform X1
ABIES09_000283T22	pentatricopeptide repeat-containing At2g33680
ABIES09_000283T6	pentatricopeptide repeat-containing At2g22410, mitochondrial-like
ABIES09_000283T6	pentatricopeptide repeat-containing At3g12770
ABIES09_000290T4	peroxisome biogenesis 2 isoform X1
ABIES09_000292T16	outer envelope 64, chloroplastic isoform X2
ABIES09_000295T1	60S ribosomal L15-1
ABIES09_000295T8	60S ribosomal L15-1
ABIES09_000297T10	beta-galactosidase 8
ABIES09_000297T20	beta-galactosidase 8
ABIES09_000298T17	tryptophan aminotransferase-related 4-like
ABIES09_000298T19	tryptophan aminotransferase-related 4-like
ABIES09_000298T19	tryptophan aminotransferase-related 4-like
ABIES09_000298T19	tryptophan aminotransferase-related 3-like
ABIES09_000298T20	tryptophan aminotransferase-related 4-like
ABIES09_000298T8	tryptophan aminotransferase-related 4-like
ABIES09_000298T9	tryptophan aminotransferase-related 4-like
ABIES09_000305T20	eukaryotic translation initiation factor 4G
ABIES09_000307T16	coatomer subunit alpha-1
ABIES09_000308T18	apoptotic chromatin condensation inducer in the nucleus
ABIES09_000310T10	7-deoxyloganetin glucosyltransferase-like
ABIES09_000310T11	7-deoxyloganetin glucosyltransferase-like
ABIES09_000310T13	7-deoxyloganetin glucosyltransferase-like
ABIES09_000310T14	7-deoxyloganetin glucosyltransferase-like
ABIES09_000310T15	7-deoxyloganetin glucosyltransferase-like
ABIES09_000310T16	UGT85A, partial
ABIES09_000310T19	UGT85A, partial
ABIES09_000310T2	7-deoxyloganetin glucosyltransferase-like
ABIES09_000310T23	7-deoxyloganetin glucosyltransferase-like
ABIES09_000310T24	7-deoxyloganetin glucosyltransferase-like
ABIES09_000310T28	7-deoxyloganetin glucosyltransferase-like
ABIES09_000310T8	7-deoxyloganetin glucosyltransferase-like
ABIES09_000310T9	7-deoxyloganetin glucosyltransferase-like
ABIES09_000311T17	coatomer subunit alpha-1-like
ABIES09_000311T17	coatomer subunit alpha-1-like
ABIES09_000312T18	zinc transporter 11-like
ABIES09_000315T7	4-hydroxy-3-methylbut-2-en-1-yl diphosphate synthase (ferredoxin), chloroplastic
ABIES09_000315T7	4-hydroxy-3-methylbut-2-en-1-yl diphosphate synthase (ferredoxin), chloroplastic
ABIES09_000318T15	poly , partial
ABIES09_000318T7	poly , partial
ABIES09_000319T13	NPF family transporter
ABIES09_000319T20	peptide transporter family 1 isoform X2
ABIES09_000319T24	NPF family transporter
ABIES09_000319T9	NPF family transporter
ABIES09_000319T9	NPF family transporter
ABIES09_000321T13	electron transfer flavo subunit alpha, mitochondrial
ABIES09_000322T22	CC-NBS-LRR , partial
ABIES09_000322T3	disease resistance
ABIES09_000322T5	CC-NBS-LRR , partial
ABIES09_000322T8	CC-NBS-LRR , partial
ABIES09_000326T22	leucine rich repeat , partial
ABIES09_000326T6	probable disease resistance At4g33300
ABIES09_000326T8	probable disease resistance At4g33300
ABIES09_000329T11	probable LRR receptor-like serine threonine- kinase At2g23950 isoform X1
ABIES09_000329T12	probable LRR receptor-like serine threonine- kinase At2g23950 isoform X1
ABIES09_000329T6	probable LRR receptor-like serine threonine- kinase At2g23950 isoform X1
ABIES09_000330T25	probable glycosyltransferase At5g03795
ABIES09_000332T2	probable disease resistance At4g33300
ABIES09_000332T2	cytokinin hydroxylase
ABIES09_000332T20	cytochrome P450 CYP749A22-like
ABIES09_000332T20	cytokinin hydroxylase-like
ABIES09_000332T20	probable disease resistance At4g33300
ABIES09_000333T12	heterogeneous nuclear ribonucleo Q-like
ABIES09_000334T1	SANT domain
ABIES09_000339T13	ABC transporter C family member 14
ABIES09_000339T24	ABC transporter C family member 14
ABIES09_000339T24	ABC transporter C family member 4-like, partial
ABIES09_000339T8	ABC transporter C family member 14
ABIES09_000339T8	ABC transporter C family member 10-like
ABIES09_000344T23	ABSCISIC ACID-INSENSITIVE 5 5 isoform X1
ABIES09_000347T10	metal tolerance 11 isoform X1
ABIES09_000347T14	metal tolerance 11 isoform X1
ABIES09_000347T22	metal tolerance 11 isoform X1
ABIES09_000347T22	metal tolerance 11 isoform X1
ABIES09_000347T26	metal tolerance 11 isoform X1
ABIES09_000347T3	metal tolerance 11 isoform X1
ABIES09_000348T11	probable amino-acid acetyltransferase NAGS2, chloroplastic isoform X1
ABIES09_000348T12	nucleotidyltransferase, Ribonuclease H
ABIES09_000348T12	probable amino-acid acetyltransferase NAGS2, chloroplastic isoform X1
ABIES09_000348T14	probable amino-acid acetyltransferase NAGS1, chloroplastic isoform X1
ABIES09_000348T14	nucleotidyltransferase, Ribonuclease H
ABIES09_000348T21	probable amino-acid acetyltransferase NAGS1, chloroplastic isoform X2
ABIES09_000348T6	probable amino-acid acetyltransferase NAGS2, chloroplastic isoform X1
ABIES09_000350T24	lysine histidine transporter-like 8
ABIES09_000353T1	Ty3 gypsy retrotransposon
ABIES09_000353T11	nucleotidyltransferase, Ribonuclease H
ABIES09_000353T13	nucleotidyltransferase, Ribonuclease H
ABIES09_000353T15	nucleotidyltransferase, Ribonuclease H
ABIES09_000353T17	nucleotidyltransferase, Ribonuclease H
ABIES09_000353T18	poly , partial
ABIES09_000353T21	AC069473_8gypsy Ty-3 retroelement poly 69905-74404
ABIES09_000353T22	Ty3 gypsy retrotransposon
ABIES09_000353T22	nucleotidyltransferase, Ribonuclease H
ABIES09_000353T26	nucleotidyltransferase, Ribonuclease H
ABIES09_000353T4	poly , partial
ABIES09_000353T9	Ty3 gypsy retrotransposon
ABIES09_000354T15	transcription factor GTE10-like
ABIES09_000354T17	transcription factor GTE10-like
ABIES09_000354T20	transcription factor GTE10-like
ABIES09_000354T23	transcription factor GTE8
ABIES09_000354T23	transcription factor GTE10-like
ABIES09_000356T12	transcription initiation factor IIA subunit 2
ABIES09_000358T10	serine incorporator 3
ABIES09_000359T16	Retrovirus-related Pol poly from transposon TNT 1-94
ABIES09_000361T15	beta-galactosidase 1-like
ABIES09_000361T22	Beta-galactosidase 1
ABIES09_000361T5	beta-galactosidase 5
ABIES09_000361T8	beta-galactosidase 5
ABIES09_000365T23	cold-regulated 413 inner membrane 1, chloroplastic-like
ABIES09_000365T3	cold-regulated 413 inner membrane 1, chloroplastic-like
ABIES09_000365T7	cold-regulated 413 inner membrane 1, chloroplastic-like
ABIES09_000366T17	titin homolog isoform X1
ABIES09_000367T26	probable inactive beta-glucosidase 14 isoform X5
ABIES09_000367T26	beta-glucosidase 12-like
ABIES09_000367T26	beta-glucosidase 46-like
ABIES09_000371T10	AP2 ERF and B3 domain-containing transcription factor RAV1-like
ABIES09_000374T12	lipase-like PAD4
ABIES09_000374T26	Lipase 2, partial
ABIES09_000374T26	EDS1L-like isoform X1
ABIES09_000377T8	graves disease carrier -like
ABIES09_000378T21	cysteine-rich receptor kinase 2
ABIES09_000379T26	AP2 ERF and B3 domain-containing transcription factor RAV1-like
ABIES09_000384T17	G-type lectin S-receptor-like serine threonine- kinase At1g34300
ABIES09_000384T4	G-type lectin S-receptor-like serine threonine- kinase At1g34300
ABIES09_000385T10	STABILIZED1
ABIES09_000385T20	STABILIZED1
ABIES09_000386T17	---NA---
ABIES09_000386T7	---NA---
ABIES09_000386T7	Cathepsin L, partial
ABIES09_000388T15	proline transporter 1
ABIES09_000388T22	probable proline transporter 2 isoform X1
ABIES09_000389T7	kinase with adenine nucleotide alpha hydrolase-like domain
ABIES09_000392T17	reverse transcriptase, partial
ABIES09_000395T13	TMV resistance N-like isoform X2
ABIES09_000396T18	zeatin O-glucosyltransferase-like
ABIES09_000397T11	pentatricopeptide repeat-containing At5g27110
ABIES09_000399T2	pollen-specific SF21 isoform X2
ABIES09_000399T2	hypothetical protein ABT39_MTgene2445 (mitochondrion)
ABIES09_000402T15	sugar transport 7
ABIES09_000402T2	sugar transport 7-like
ABIES09_000403T11	probable linoleate 9S-lipoxygenase 5
ABIES09_000403T12	probable linoleate 9S-lipoxygenase 5
ABIES09_000403T15	probable linoleate 9S-lipoxygenase 5
ABIES09_000403T20	probable linoleate 9S-lipoxygenase 5
ABIES09_000403T21	probable linoleate 9S-lipoxygenase 5
ABIES09_000403T5	probable linoleate 9S-lipoxygenase 5
ABIES09_000403T8	probable linoleate 9S-lipoxygenase 5
ABIES09_000404T6	1-acyl-sn-glycerol-3-phosphate acyltransferase-like
ABIES09_000409T13	transcription factor TCP4-like
ABIES09_000413T15	alcohol dehydrogenase class-3-like
ABIES09_000413T15	alcohol dehydrogenase, partial
ABIES09_000413T19	alcohol dehydrogenase class-3
ABIES09_000413T4	alcohol dehydrogenase, partial
ABIES09_000413T5	alcohol dehydrogenase class-3
ABIES09_000413T6	alcohol dehydrogenase class-3
ABIES09_000416T1	alpha-glucan water dikinase, chloroplastic isoform X1
ABIES09_000416T10	alpha-glucan water dikinase, chloroplastic isoform X1
ABIES09_000416T2	alpha-glucan water dikinase, chloroplastic isoform X1
ABIES09_000428T14	transcription factor GTE10-like isoform X3
ABIES09_000428T17	transcription factor GTE10-like isoform X1
ABIES09_000433T19	splicing factor U2af large subunit B-like isoform X2
ABIES09_000435T9	Phospholipase A2 domain-containing
ABIES09_000436T8	organic cation carnitine transporter 7 isoform X1
ABIES09_000438T9	probable LRR receptor-like serine threonine- kinase At1g56140
ABIES09_000441T4	nicotinamide nicotinic acid mononucleotide adenylyltransferase isoform X5
ABIES09_000443T1	RNA-binding PNO1
ABIES09_000443T6	RNA-binding pno1-like
ABIES09_000443T8	RNA-binding pno1-like
ABIES09_000447T25	NADPH-dependent aldehyde reductase , chloroplastic
ABIES09_000447T7	NADPH-dependent aldehyde reductase , chloroplastic
ABIES09_000449T15	CYPRO4
ABIES09_000449T2	CYPRO4-like
ABIES09_000450T14	probable LRR receptor-like serine threonine- kinase At1g67720 isoform X3
ABIES09_000450T14	probable LRR receptor-like serine threonine- kinase At1g67720
ABIES09_000450T24	leucine-rich repeat receptor-like serine threonine- kinase At2g14440
ABIES09_000450T26	probable LRR receptor-like serine threonine- kinase At1g67720
ABIES09_000450T26	nodulation receptor kinase
ABIES09_000451T2	homeobox-leucine zipper MERISTEM L1-like
ABIES09_000454T1	Retrovirus-related Pol poly from transposon TNT 1-94
ABIES09_000454T15	Retrovirus-related Pol poly from transposon TNT 1-94
ABIES09_000454T18	retrovirus-related Pol poly from transposon TNT 1-94, partial
ABIES09_000454T20	Retrovirus-related Pol poly from transposon TNT 1-94
ABIES09_000454T3	Retrovirus-related Pol poly from transposon TNT 1-94
ABIES09_000454T5	Retrovirus-related Pol poly from transposon TNT 1-94
ABIES09_000454T7	Retrovirus-related Pol poly from transposon TNT 1-94
ABIES09_000455T21	Retrovirus-related Pol poly from transposon TNT 1-94
ABIES09_000457T1	disease resistance TAO1 isoform X1
ABIES09_000457T16	disease resistance TAO1 isoform X1
ABIES09_000457T23	Disease resistance (TIR-NBS-LRR class) family
ABIES09_000458T6	N6-adenosine-methyltransferase MT-A70-like
ABIES09_000460T1	integrase, partial
ABIES09_000460T11	Retrotransposable element Tf2
ABIES09_000460T16	Retrotransposable element Tf2
ABIES09_000460T16	transposon Tf2-1 poly isoform X1
ABIES09_000460T21	Retrotransposable element Tf2
ABIES09_000460T23	integrase, partial
ABIES09_000460T4	peroxidase 64
ABIES09_000460T5	transposon Tf2-1 poly isoform X1
ABIES09_000460T5	reverse transcriptase
ABIES09_000460T5	nucleotidyltransferase, Ribonuclease H
ABIES09_000460T6	Retrotransposable element Tf2
ABIES09_000465T23	LRR receptor-like serine threonine- kinase FLS2
ABIES09_000468T22	leucine-rich repeat receptor-like tyrosine- kinase PXC3
ABIES09_000468T9	leucine-rich repeat receptor-like tyrosine- kinase PXC3
ABIES09_000469T25	probable polygalacturonase
ABIES09_000473T16	E3 ubiquitin- ligase UPL2-like isoform X1
ABIES09_000473T23	E3 ubiquitin- ligase UPL2-like isoform X1
ABIES09_000474T10	mitogen-activated kinase kinase kinase YODA-like
ABIES09_000474T10	Chloroplast stem-loop binding of 41 kDa b, chloroplastic
ABIES09_000479T12	ATP-dependent Clp protease adapter CLPS1, chloroplastic-like
ABIES09_000479T12	HAT transposon superfamily
ABIES09_000479T5	HAT dimerization domain-containing
ABIES09_000479T5	uncharacterized protein LOC112039526
ABIES09_000479T5	unknown
ABIES09_000479T5	uncharacterized protein LOC18447366
ABIES09_000479T6	ATP-dependent Clp protease adapter CLPS1, chloroplastic-like
ABIES09_000479T6	uncharacterized protein LOC109810257
ABIES09_000492T17	autophagy-related 13b
ABIES09_000494T11	atpA, partial (mitochondrion)
ABIES09_000494T11	ATPase subunit 1 (mitochondrion)
ABIES09_000494T8	atpA, partial (mitochondrion)
ABIES09_000495T3	probable serine threonine- kinase WNK9
ABIES09_000498T18	pentatricopeptide repeat-containing At1g12700, mitochondrial
ABIES09_000498T5	pentatricopeptide repeat-containing At1g12700, mitochondrial
ABIES09_000499T5	pentatricopeptide repeat-containing At1g56690, mitochondrial-like isoform X1
ABIES09_000503T18	ribosome-recycling factor, chloroplastic isoform X2
ABIES09_000504T17	serine arginine-rich-splicing factor SR34-like
ABIES09_000505T22	pentatricopeptide repeat-containing At1g11290, chloroplastic
ABIES09_000505T22	pentatricopeptide repeat-containing At2g35030, mitochondrial
ABIES09_000508T2	calcium-transporting ATPase, endoplasmic reticulum-type
ABIES09_000508T2	calcium-transporting ATPase, endoplasmic reticulum-type
ABIES09_000508T2	calcium-transporting ATPase, endoplasmic reticulum-type
ABIES09_000509T18	polypyrimidine tract-binding homolog 3-like
ABIES09_000509T18	polypyrimidine tract-binding homolog 3 isoform X1
ABIES09_000509T18	polypyrimidine tract-binding homolog 3-like
ABIES09_000509T18	polypyrimidine tract-binding homolog 3-like isoform X1
ABIES09_000511T20	serine threonine- kinase AFC2-like isoform X2
ABIES09_000511T20	serine threonine- kinase AFC3-like isoform X1
ABIES09_000515T19	zeaxanthin epoxidase, chloroplastic
ABIES09_000515T19	zeaxanthin epoxidase, chloroplastic
ABIES09_000516T1	probable phosphatase 2C 59
ABIES09_000523T15	Os06g0658400, partial
ABIES09_000523T18	Os06g0658400, partial
ABIES09_000523T18	hypothetical protein L195_g034341
ABIES09_000523T21	Os06g0658400, partial
ABIES09_000523T21	DUF659 domain-containing Dimer_Tnp_hAT domain-containing
ABIES09_000523T21	Os02g0513700, partial
ABIES09_000523T22	uncharacterized protein LOC109806893
ABIES09_000523T24	DUF659 domain-containing
ABIES09_000523T7	uncharacterized protein LOC110757307
ABIES09_000523T8	DUF659 domain-containing
ABIES09_000523T9	Dimer_Tnp_hAT domain-containing , partial
ABIES09_000523T9	Os06g0658400, partial
ABIES09_000530T14	RNA-binding Luc7-like 2 isoform X1
ABIES09_000531T23	alpha-amylase type B isozyme-like isoform X2
ABIES09_000533T18	salt-inducible kinase
ABIES09_000538T4	heterogeneous nuclear ribonucleo 1
ABIES09_000539T10	uncharacterized methyltransferase At2g41040, chloroplastic
ABIES09_000539T17	uncharacterized methyltransferase At2g41040, chloroplastic
ABIES09_000539T25	uncharacterized methyltransferase At2g41040, chloroplastic
ABIES09_000540T22	DNA mismatch repair MLH3 isoform X1
ABIES09_000542T22	beta-glucosidase 1
ABIES09_000542T22	beta-glucosidase 1
ABIES09_000542T22	beta-glucosidase 1
ABIES09_000543T16	E3 ubiquitin- ligase RFWD3
ABIES09_000543T19	E3 ubiquitin- ligase RFWD3
ABIES09_000543T25	E3 ubiquitin- ligase RFWD3
ABIES09_000543T4	E3 ubiquitin- ligase RFWD3
ABIES09_000543T8	E3 ubiquitin- ligase RFWD3
ABIES09_000546T11	ubiquitin , partial
ABIES09_000546T11	Ubiquitin-60S ribosomal L40
ABIES09_000546T12	polyubiquitin
ABIES09_000546T13	Polyubiquitin
ABIES09_000546T15	polyubiquitin
ABIES09_000546T15	ubiquitin , partial
ABIES09_000546T17	ubiquitin, partial
ABIES09_000546T2	polyubiquitin
ABIES09_000546T22	polyubiquitin 11
ABIES09_000546T24	polyubiquitin 11
ABIES09_000546T24	ubiquitin , partial
ABIES09_000546T5	polyubiquitin 11
ABIES09_000546T6	polyubiquitin
ABIES09_000546T6	ubiquitin , partial
ABIES09_000546T7	ubiquitin-40S ribosomal S27b
ABIES09_000546T7	ubiquitin , partial
ABIES09_000546T8	polyubiquitin 11
ABIES09_000549T10	Retrovirus-related Pol poly from transposon TNT 1-94
ABIES09_000549T10	retrovirus-related Pol poly from transposon TNT 1-94
ABIES09_000549T11	Retrovirus-related Pol poly from transposon TNT 1-94
ABIES09_000549T12	Retrovirus-related Pol poly from transposon TNT 1-94
ABIES09_000549T13	Retrovirus-related Pol poly from transposon TNT 1-94
ABIES09_000549T14	Retrovirus-related Pol poly from transposon TNT 1-94
ABIES09_000549T20	Retrovirus-related Pol poly from transposon TNT 1-94
ABIES09_000549T5	Retrovirus-related Pol poly from transposon TNT 1-94
ABIES09_000549T9	Retrovirus-related Pol poly from transposon TNT 1-94
ABIES09_000552T4	uncharacterized protein LOC18429072 isoform X1
ABIES09_000553T1	Retrovirus-related Pol poly from transposon TNT 1-94
ABIES09_000553T1	carotenoid 9,10(9 ,10 )-cleavage dioxygenase
ABIES09_000553T10	retrovirus-related Pol poly from transposon TNT 1-94
ABIES09_000553T11	retrovirus-related Pol poly from transposon TNT 1-94
ABIES09_000553T12	retrovirus-related Pol poly from transposon TNT 1-94
ABIES09_000553T12	Retrovirus-related Pol poly from transposon TNT 1-94
ABIES09_000553T12	retrovirus-related pol poly from transposon tnt 1-94
ABIES09_000553T12	carotenoid 9,10(9 ,10 )-cleavage dioxygenase
ABIES09_000553T13	Retrovirus-related Pol poly from transposon TNT 1-94
ABIES09_000553T13	carotenoid 9,10(9 ,10 )-cleavage dioxygenase
ABIES09_000553T2	Retrovirus-related Pol poly from transposon TNT 1-94
ABIES09_000553T2	carotenoid 9,10(9 ,10 )-cleavage dioxygenase
ABIES09_000553T3	carotenoid 9,10(9 ,10 )-cleavage dioxygenase
ABIES09_000553T3	Retrovirus-related Pol poly from transposon TNT 1-94
ABIES09_000553T6	Retrovirus-related Pol poly from transposon TNT 1-94
ABIES09_000553T6	carotenoid 9,10(9 ,10 )-cleavage dioxygenase
ABIES09_000553T7	retrovirus-related Pol poly from transposon TNT 1-94
ABIES09_000555T16	retrovirus-related pol poly from transposon tnt 1-94, partial
ABIES09_000555T2	retrovirus-related pol poly from transposon tnt 1-94, partial
ABIES09_000555T3	Retrovirus-related Pol poly from transposon TNT 1-94, partial
ABIES09_000555T4	Retrovirus-related Pol poly from transposon TNT 1-94
ABIES09_000555T6	retrovirus-related pol poly from transposon tnt 1-94, partial
ABIES09_000555T8	Retrovirus-related Pol poly from transposon TNT 1-94, partial
ABIES09_000555T9	Retrovirus-related Pol poly from transposon TNT 1-94, partial
ABIES09_000558T5	Pentatricopeptide repeat
ABIES09_000560T4	splicing factor, suppressor of white-apricot homolog isoform X3
ABIES09_000563T23	pentatricopeptide repeat-containing At4g02750
ABIES09_000564T10	Retrovirus-related Pol poly from transposon TNT 1-94
ABIES09_000564T15	Retrovirus-related Pol poly from transposon TNT 1-94
ABIES09_000564T23	Retrovirus-related Pol poly from transposon TNT 1-94
ABIES09_000564T3	Retrovirus-related Pol poly from transposon TNT 1-94
ABIES09_000564T5	Retrovirus-related Pol poly from transposon TNT 1-94
ABIES09_000565T19	histone acetyltransferase HAC1-like
ABIES09_000566T15	transcription termination factor MTERF2, chloroplastic-like
ABIES09_000566T7	mTERF1, partial
ABIES09_000566T9	mTERF1, partial
ABIES09_000571T1	U-box domain-containing 35-like isoform X1
ABIES09_000571T1	U-box domain-containing 35-like
ABIES09_000572T16	sulfate thiosulfate import ATP-binding , (DUF506)
ABIES09_000574T6	Chitin elicitor receptor kinase 1
ABIES09_000575T15	probable inactive purple acid phosphatase 2
ABIES09_000575T17	probable inactive purple acid phosphatase 2
ABIES09_000575T7	probable inactive purple acid phosphatase 2
ABIES09_000575T9	probable inactive purple acid phosphatase 2
ABIES09_000576T10	7-deoxyloganetin glucosyltransferase-like
ABIES09_000576T3	UDP-glucosyltransferase family , partial
ABIES09_000576T3	7-deoxyloganetin glucosyltransferase-like
ABIES09_000580T1	zinc finger GIS2
ABIES09_000580T12	zinc finger GIS2
ABIES09_000580T17	zinc finger GIS2-like
ABIES09_000581T12	Retrovirus-related Pol poly from transposon TNT 1-94
ABIES09_000581T12	zinc finger, CCHC-type
ABIES09_000581T13	retrotransposon , , unclassified
ABIES09_000581T14	kinase-like domain-containing
ABIES09_000581T17	zinc finger, CCHC-type
ABIES09_000581T20	Copia , partial
ABIES09_000581T3	Retrovirus-related Pol poly from transposon TNT 1-94
ABIES09_000581T9	retrotransposon , , unclassified
ABIES09_000583T10	SUPPRESSOR OF GENE SILENCING 3 homolog
ABIES09_000583T23	SUPPRESSOR OF GENE SILENCING 3 homolog
ABIES09_000583T7	SUPPRESSOR OF GENE SILENCING 3 homolog
ABIES09_000585T12	probable phosphatase 2C 55 isoform X1
ABIES09_000585T18	probable phosphatase 2C 55 isoform X1
ABIES09_000590T17	mitogen-activated kinase homolog MMK2
ABIES09_000595T10	eukaryotic translation initiation factor 3 subunit E
ABIES09_000595T10	probable carboxylesterase 12
ABIES09_000595T13	probable carboxylesterase 12
ABIES09_000595T20	probable carboxylesterase 2
ABIES09_000595T4	probable carboxylesterase 12
ABIES09_000599T19	D -box ATP-dependent RNA helicase D 15 chloroplastic
ABIES09_000599T22	D -box ATP-dependent RNA helicase D 15 chloroplastic
ABIES09_000599T24	D -box ATP-dependent RNA helicase D 15 chloroplastic
ABIES09_000603T10	macrophage migration inhibitory factor homolog isoform X1
ABIES09_000603T15	macrophage migration inhibitory factor homolog isoform X2
ABIES09_000605T23	WAT1-related At4g30420-like isoform X2
ABIES09_000607T13	glycerol-3-phosphate acyltransferase 3
ABIES09_000607T6	glycerol-3-phosphate acyltransferase 3
ABIES09_000607T7	glycerol-3-phosphate acyltransferase 3
ABIES09_000608T15	high-affinity nitrate transporter -like
ABIES09_000608T8	NRT3 family
ABIES09_000609T10	ribonuclease H-like domain-containing
ABIES09_000609T12	uncharacterized protein LOC112010932
ABIES09_000609T13	ribonuclease H-like domain-containing
ABIES09_000609T13	uncharacterized protein LOC110944010
ABIES09_000609T13	hypothetical protein KK1_041536
ABIES09_000609T20	HAT transposon superfamily
ABIES09_000609T24	SCAN domain-containing , partial
ABIES09_000609T4	HAT transposon superfamily
ABIES09_000609T4	DNA mismatch repair MSH3-like
ABIES09_000609T9	HAT transposon superfamily
ABIES09_000611T11	cysteine-rich repeat secretory 55
ABIES09_000611T11	cysteine-rich repeat secretory 55-like
ABIES09_000611T16	unknown
ABIES09_000612T2	mechanosensitive ion channel 10-like
ABIES09_000616T18	exonuclease DPD1, chloroplastic mitochondrial
ABIES09_000623T7	chaperone dnaJ 8, chloroplastic-like
ABIES09_000629T11	zinc finger, CCHC-type, Tubby C-terminal-like domain
ABIES09_000629T11	Retrovirus-related Pol poly from transposon TNT 1-94, partial
ABIES09_000631T12	probable leucine-rich repeat receptor kinase At5g49770
ABIES09_000631T12	probable leucine-rich repeat receptor kinase At5g49770
ABIES09_000631T4	probable leucine-rich repeat receptor kinase At5g49770
ABIES09_000631T4	probable leucine-rich repeat receptor kinase At5g49770
ABIES09_000633T10	heat shock 70 kDa -like
ABIES09_000633T20	heat shock 70 kDa -like
ABIES09_000633T20	heat shock 70, partial
ABIES09_000634T8	ruvB-like 2
ABIES09_000641T12	O-fucosyltransferase 23-like
ABIES09_000641T19	O-fucosyltransferase 23
ABIES09_000641T5	O-fucosyltransferase 23
ABIES09_000642T12	Retrovirus-related Pol poly from transposon TNT 1-94
ABIES09_000642T16	zf-CCHC domain-containing UBN2_2 domain-containing , partial
ABIES09_000643T10	BAG family molecular chaperone regulator 6-like isoform X1
ABIES09_000643T14	BAG family molecular chaperone regulator 6-like
ABIES09_000643T16	BAG family molecular chaperone regulator 6-like
ABIES09_000643T17	BAG family molecular chaperone regulator 6
ABIES09_000643T24	BAG family molecular chaperone regulator 6-like isoform X1
ABIES09_000643T4	BAG family molecular chaperone regulator 6-like isoform X1
ABIES09_000645T11	transcription factor bHLH140 isoform X1
ABIES09_000647T23	ubiquitin, partial
ABIES09_000647T24	ubiquitin, partial
ABIES09_000649T20	D-lactate dehydrogenase [cytochrome], mitochondrial isoform X1
ABIES09_000649T20	D-lactate dehydrogenase [cytochrome], mitochondrial isoform X1
ABIES09_000649T9	D-lactate dehydrogenase [cytochrome], mitochondrial
ABIES09_000651T12	pentatricopeptide repeat-containing At4g02750-like
ABIES09_000651T3	Pentatricopeptide repeat-containing
ABIES09_000657T4	probable disease resistance At1g61300 isoform X1
ABIES09_000660T12	pentatricopeptide repeat-containing At2g27610
ABIES09_000660T15	pentatricopeptide repeat-containing At3g23330
ABIES09_000661T10	cyclin-dependent kinase G-2 isoform X1
ABIES09_000663T15	ABC transporter A family member 7-like
ABIES09_000663T18	ABC transporter A family member 7-like
ABIES09_000663T3	ABC transporter A family member 7
ABIES09_000669T14	S-type anion channel SLAH2-like isoform X3
ABIES09_000669T6	S-type anion channel SLAH2-like isoform X1
ABIES09_000674T17	NDR1 HIN1 12
ABIES09_000680T1	serine arginine-rich splicing factor RS2Z32 isoform X1
ABIES09_000683T15	carbohydrate kinase
ABIES09_000683T15	uncharacterized sugar kinase slr0537-like
ABIES09_000683T20	uncharacterized sugar kinase slr0537-like
ABIES09_000683T20	uncharacterized sugar kinase slr0537
ABIES09_000684T4	PDR1, partial
ABIES09_000684T9	PDR1, partial
ABIES09_000685T11	Retrovirus-related Pol poly from transposon TNT 1-94
ABIES09_000685T11	zinc finger, CCHC-type
ABIES09_000685T13	---NA---
ABIES09_000685T21	retrovirus-related Pol poly from transposon TNT 1-94
ABIES09_000689T12	transcription termination factor MTEF18, mitochondrial
ABIES09_000689T22	transcription termination factor MTEF18, mitochondrial
ABIES09_000690T11	lipase-like PAD4
ABIES09_000690T14	lipase-like PAD4
ABIES09_000690T16	lipase-like PAD4
ABIES09_000690T19	lipase-like PAD4
ABIES09_000690T2	hypothetical protein 0_1583_01, partial
ABIES09_000690T2	lipase-like PAD4
ABIES09_000690T20	lipase-like PAD4
ABIES09_000690T20	lipase-like PAD4
ABIES09_000690T3	lipase-like PAD4
ABIES09_000690T5	lipase-like PAD4
ABIES09_000690T7	lipase-like PAD4
ABIES09_000690T8	lipase-like PAD4
ABIES09_000690T9	lipase-like PAD4
ABIES09_000694T13	glutamate synthase 1 [NADH], chloroplastic isoform X1
ABIES09_000697T14	5-methyltetrahydropteroyltriglutamate--homocysteine methyltransferase 1
ABIES09_000697T16	5-methyltetrahydropteroyltriglutamate--homocysteine methyltransferase-like
ABIES09_000697T6	5-methyltetrahydropteroyltriglutamate--homocysteine methyltransferase 1
ABIES09_000702T14	4-coumarate-- ligase-like 5
ABIES09_000702T16	4-coumarate-- ligase-like 5
ABIES09_000702T16	4-coumarate-- ligase-like 5
ABIES09_000702T17	4-coumarate-- ligase-like 5
ABIES09_000702T17	4-coumarate-- ligase-like 5
ABIES09_000702T20	4-coumarate-- ligase-like 5
ABIES09_000702T5	4-coumarate-- ligase-like 5
ABIES09_000702T5	4-coumarate-- ligase-like 5 isoform X2
ABIES09_000705T14	disease resistance RFL1
ABIES09_000705T19	disease resistance At4g10780
ABIES09_000705T4	probable disease resistance At5g63020
ABIES09_000705T4	disease resistance
ABIES09_000711T2	pentatricopeptide repeat-containing At4g02750
ABIES09_000711T5	pentatricopeptide repeat , partial
ABIES09_000713T14	ubiquitin- ligase,
ABIES09_000715T22	kinesin KIN-7A
ABIES09_000718T2	TMV resistance N-like
ABIES09_000718T8	TMV resistance N
ABIES09_000720T6	zinc finger A20 and AN1 domain-containing stress-associated 9-like
ABIES09_000722T1	replication A 32 kDa subunit B
ABIES09_000722T10	replication A 32 kDa subunit A
ABIES09_000726T1	CC-NBS-LRR , partial
ABIES09_000726T11	CC-NBS-LRR , partial
ABIES09_000726T18	disease resistance At5g47280
ABIES09_000726T21	CC-NBS-LRR , partial
ABIES09_000726T22	truncated TIR-NBS-LRR
ABIES09_000726T22	CC-NBS-LRR , partial
ABIES09_000726T8	CC-NBS-LRR , partial
ABIES09_000726T9	disease resistance
ABIES09_000730T20	NUCLEAR FUSION DEFECTIVE 4-like
ABIES09_000731T4	60S ribosomal L7-2-like
ABIES09_000740T12	kinase RLK-Pelle-DLSV family
ABIES09_000740T16	cysteine-rich receptor kinase 10
ABIES09_000740T16	receptor kinase Xa21
ABIES09_000740T18	receptor kinase Xa21
ABIES09_000740T18	cysteine-rich receptor kinase 10
ABIES09_000741T12	paladin
ABIES09_000743T11	photosystem II 22 kDa , chloroplastic
ABIES09_000743T5	photosystem II 22 kDa , chloroplastic
ABIES09_000745T9	Retrovirus-related Pol poly from transposon
ABIES09_000746T10	transcription regulator NOT2 NOT3 NOT5 family
ABIES09_000746T15	general negative regulator of transcription subunit 3 isoform X1
ABIES09_000748T6	receptor kinase At4g00960
ABIES09_000750T14	probable aldo-keto reductase 1
ABIES09_000750T6	probable aldo-keto reductase 1
ABIES09_000751T18	E3 ubiquitin- ligase RGLG1 isoform X1
ABIES09_000755T9	30S ribosomal S6
ABIES09_000757T3	glutamate receptor
ABIES09_000760T13	L-ascorbate peroxidase, cytosolic
ABIES09_000760T23	L-ascorbate peroxidase, cytosolic
ABIES09_000761T10	CW-type Zinc Finger, isoform 1
ABIES09_000765T16	RNA methyltransferase
ABIES09_000772T21	CDP-diacylglycerol--glycerol-3-phosphate 3-phosphatidyltransferase 2
ABIES09_000779T3	transitional endoplasmic reticulum ATPase
ABIES09_000780T7	bifunctional purine biosynthesis -like
ABIES09_000781T19	probable E3 ubiquitin- ligase RZFP34
ABIES09_000784T17	wall-associated kinase, partial
ABIES09_000784T5	wall-associated kinase, partial
ABIES09_000793T22	ADP-ribosylation factor GTPase-activating AGD12 isoform X1
ABIES09_000793T22	ADP-ribosylation factor GTPase-activating AGD12-like
ABIES09_000795T14	receptor kinase HSL1
ABIES09_000800T18	Octamer-binding transcription factor
ABIES09_000801T10	serine carboxypeptidase-like 20
ABIES09_000803T10	anthocyanidin reductase
ABIES09_000803T10	anthocyanidin reductase
ABIES09_000803T16	anthocyanidin reductase
ABIES09_000803T16	anthocyanidin reductase
ABIES09_000805T1	SCAN domain-containing , partial
ABIES09_000805T1	uncharacterized protein LOC112039526
ABIES09_000805T19	HAT transposon superfamily
ABIES09_000805T21	HAT dimerization domain, Ribonuclease H-like domain
ABIES09_000805T21	HAT transposon superfamily
ABIES09_000805T3	HAT transposon superfamily
ABIES09_000805T8	HAT transposon superfamily
ABIES09_000807T9	phosphoenolpyruvate carboxylase, partial
ABIES09_000813T16	cysteine protease, partial
ABIES09_000814T10	histone H2B-like
ABIES09_000814T13	histone H2B-like
ABIES09_000814T8	histone H2B-like
ABIES09_000815T9	respiratory burst oxidase homolog C
ABIES09_000815T9	dolichyl-diphosphooligosaccharide-- glycosyltransferase subunit 2
ABIES09_000819T1	CBL-interacting serine threonine- kinase 1 isoform X1
ABIES09_000822T11	transcription factor DIVARICATA
ABIES09_000822T14	transcription factor DIVARICATA
ABIES09_000822T4	transcription factor DIVARICATA
ABIES09_000823T4	NADPH-dependent diflavin oxidoreductase 1 isoform X1
ABIES09_000824T9	TRAF-like family
ABIES09_000826T1	metal transporter Nramp6
ABIES09_000826T2	metal transporter Nramp6
ABIES09_000826T2	metal transporter Nramp6
ABIES09_000826T3	natural resistance-associated macrophage 1
ABIES09_000830T17	TIR NBS LRR disease resistance , partial
ABIES09_000834T21	F-box kelch-repeat At5g15710-like
ABIES09_000834T3	F-box kelch-repeat At5g15710-like
ABIES09_000842T16	thioredoxin-like 3-1, chloroplastic
ABIES09_000845T5	monooxygenase 2-like
ABIES09_000845T5	Kynurenine 3-monooxygenase
ABIES09_000846T1	mTERF1, partial
ABIES09_000846T11	transcription termination factor MTERF5, chloroplastic-like
ABIES09_000846T13	transcription termination factor MTERF2, chloroplastic-like
ABIES09_000846T16	mTERF1, partial
ABIES09_000846T19	mitochondrial transcription termination factor family
ABIES09_000846T2	Mitochodrial transcription termination factor-related
ABIES09_000846T6	Mitochodrial transcription termination factor-related
ABIES09_000851T6	hypothetical protein CCACVL1_19615
ABIES09_000852T1	transcription termination factor MTERF5, chloroplastic-like
ABIES09_000852T17	transcription termination factor MTERF5, chloroplastic-like
ABIES09_000853T6	Octamer-binding transcription factor
ABIES09_000854T15	thioredoxin H4-1-like
ABIES09_000857T20	, partial
ABIES09_000857T4	, partial
ABIES09_000857T5	, partial
ABIES09_000857T7	, partial
ABIES09_000857T9	, partial
ABIES09_000865T3	cleavage and polyadenylation specificity factor subunit 2
ABIES09_000867T2	pentatricopeptide repeat-containing At4g21065-like
ABIES09_000867T21	PPRC, partial
ABIES09_000867T3	PPRC, partial
ABIES09_000867T8	pentatricopeptide repeat-containing At3g26782, mitochondrial
ABIES09_000868T13	Retrovirus-related Pol poly from transposon TNT 1-94
ABIES09_000868T13	Retrovirus-related Pol poly from transposon TNT 1-94
ABIES09_000868T9	Retrovirus-related Pol poly from transposon TNT 1-94
ABIES09_000868T9	Retrovirus-related Pol poly from transposon TNT 1-94
ABIES09_000869T14	truncated TIR-NBS-LRR
ABIES09_000869T14	truncated TIR-NBS-LRR
ABIES09_000869T7	TMV resistance N-like
ABIES09_000869T7	NBS LRR, partial
ABIES09_000869T7	TIR NBS LRR disease resistance , partial
ABIES09_000869T7	resistance gene region between conserved kinase-2 and P-Loop domains, partial
ABIES09_000877T1	probable disease resistance At1g61300 isoform X1
ABIES09_000877T13	disease resistance RPP13 4
ABIES09_000879T1	pentatricopeptide repeat-containing At4g13650
ABIES09_000883T14	F-box only 6
ABIES09_000883T2	F-box kelch-repeat At5g15710-like
ABIES09_000885T10	probable dolichyl pyrophosphate Glc1Man9 c2 alpha-1,3-glucosyltransferase
ABIES09_000885T4	probable dolichyl pyrophosphate Glc1Man9 c2 alpha-1,3-glucosyltransferase
ABIES09_000890T6	disease resistance At4g27190-like
ABIES09_000890T9	disease resistance At4g27190-like isoform X2
ABIES09_000890T9	disease resistance At4g27190-like
ABIES09_000891T9	type I inositol polyphosphate 5-phosphatase 2-like isoform X1
ABIES09_000893T16	NBS-LRR G6229, partial
ABIES09_000893T6	truncated TIR-NBS-LRR
ABIES09_000894T16	probable WRKY transcription factor 31 isoform X1
ABIES09_000894T2	probable WRKY transcription factor 31
ABIES09_000894T21	probable WRKY transcription factor 31
ABIES09_000894T3	probable WRKY transcription factor 31
ABIES09_000894T3	WRKY transcription factor 1, partial
ABIES09_000898T21	Serine threonine- kinase HT1
ABIES09_000902T19	clavaminate synthase At3g21360
ABIES09_000902T3	clavaminate synthase At3g21360
ABIES09_000902T8	clavaminate synthase At3g21360
ABIES09_000904T16	ABC transporter C family member 13 isoform X1
ABIES09_000905T13	probable inactive purple acid phosphatase 29 isoform X1
ABIES09_000905T16	probable inactive purple acid phosphatase 29
ABIES09_000905T19	probable inactive purple acid phosphatase 29
ABIES09_000905T2	probable inactive purple acid phosphatase 29
ABIES09_000905T20	probable inactive purple acid phosphatase 29 isoform X1
ABIES09_000905T5	probable inactive purple acid phosphatase 29 isoform X1
ABIES09_000905T6	probable inactive purple acid phosphatase 29
ABIES09_000905T6	probable inactive purple acid phosphatase 29 isoform X1
ABIES09_000907T15	TIR NBS LRR disease resistance , partial
ABIES09_000907T17	disease resistance
ABIES09_000907T22	disease resistance
ABIES09_000907T22	disease resistance TAO1-like
ABIES09_000907T9	disease resistance
ABIES09_000907T9	TIR NBS LRR disease resistance , partial
ABIES09_000907T9	SUPPRESSOR OF npr1-1, CONSTITUTIVE 1-like
ABIES09_000910T13	probable LRR receptor-like serine threonine- kinase At1g67720
ABIES09_000910T15	probable LRR receptor-like serine threonine- kinase At1g67720
ABIES09_000910T15	probable LRR receptor-like serine threonine- kinase At1g67720
ABIES09_000910T20	probable LRR receptor-like serine threonine- kinase At1g67720
ABIES09_000910T5	probable LRR receptor-like serine threonine- kinase At5g48740
ABIES09_000910T5	probable LRR receptor-like serine threonine- kinase At1g67720
ABIES09_000914T13	unknown
ABIES09_000914T14	lipase-like PAD4
ABIES09_000914T14	unknown
ABIES09_000916T4	uncharacterized protein LOC112326547
ABIES09_000916T4	uncharacterized protein LOC109797307
ABIES09_000917T3	cell division cycle 27 homolog B
ABIES09_000917T3	cell division cycle 27 homolog B-like
ABIES09_000917T7	cell division cycle 27 homolog B isoform X1
ABIES09_000920T22	zinc finger A20 and AN1 domain-containing stress-associated 6-like
ABIES09_000920T4	zinc finger A20 and AN1 domain-containing stress-associated 6-like
ABIES09_000921T10	ribosomal RNA-processing 7 homolog A
ABIES09_000921T10	ribosomal RNA-processing 7 homolog A
ABIES09_000921T2	ribosomal RNA-processing 7 homolog A
ABIES09_000921T5	ribosomal RNA-processing 7 homolog A
ABIES09_000921T7	ribosomal RNA-processing 7 homolog A
ABIES09_000924T8	flavonoid 3 -monooxygenase
ABIES09_000924T8	Cytochrome P450 71A1
ABIES09_000927T10	transmembrane 9 superfamily member 12
ABIES09_000927T10	transmembrane 9 superfamily member 12
ABIES09_000927T5	transmembrane 9 superfamily member 12
ABIES09_000927T6	transmembrane 9 superfamily member 12
ABIES09_000939T13	pentatricopeptide repeat-containing At1g12700, mitochondrial
ABIES09_000941T11	CYP720B7, partial
ABIES09_000941T22	CYP720B7, partial
ABIES09_000949T17	vesicle-associated 1-3
ABIES09_000949T17	Coronatine-insensitive 1
ABIES09_000949T21	coronatine-insensitive homolog 1b
ABIES09_000949T21	vesicle-associated 1-3
ABIES09_000949T6	vesicle-associated 1-3
ABIES09_000949T6	coronatine-insensitive homolog 1b
ABIES09_000953T1	sugar carrier C-like
ABIES09_000953T21	sugar carrier C-like
ABIES09_000953T5	sugar carrier C-like
ABIES09_000953T6	sugar carrier C-like
ABIES09_000953T9	sugar carrier C-like
ABIES09_000954T11	COP9 signalosome complex subunit 5b-like
ABIES09_000960T16	transformation transcription domain-associated -like
ABIES09_000960T7	Phosphatidylinositol 3- and 4-kinase family with FAT domain isoform 1
ABIES09_000962T10	uncharacterized protein LOC110670461
ABIES09_000962T11	SCAN domain-containing , partial
ABIES09_000962T7	uncharacterized protein LOC110670461
ABIES09_000962T9	uncharacterized protein LOC102662903
ABIES09_000962T9	uncharacterized protein LOC110096944
ABIES09_000965T15	transcription factor 2
ABIES09_000965T6	transcription factor 2
ABIES09_000981T1	polyprotein
ABIES09_000981T5	polyprotein
ABIES09_000981T5	reverse transcriptase
ABIES09_000989T16	probable carboxylesterase SOBER1-like
ABIES09_000989T16	probable carboxylesterase SOBER1-like
ABIES09_000993T21	oxalate-- ligase-like
ABIES09_000993T8	oxalate-- ligase-like
ABIES09_001001T11	HAT transposon superfamily
ABIES09_001001T11	PREDICTED: uncharacterized protein LOC101215128 isoform X1
ABIES09_001001T12	HAT transposon superfamily
ABIES09_001001T12	pre-rRNA-processing esf2
ABIES09_001001T14	uncharacterized protein LOC112023850
ABIES09_001001T14	pre-rRNA-processing esf2
ABIES09_001001T14	HAT transposon superfamily
ABIES09_001001T17	HAT transposon superfamily
ABIES09_001001T18	HAT dimerization domain, Ribonuclease H-like domain
ABIES09_001001T18	HAT transposon superfamily
ABIES09_001001T3	unknown
ABIES09_001001T4	HAT transposon superfamily
ABIES09_001001T5	HAT transposon superfamily
ABIES09_001001T5	unknown
ABIES09_001001T6	HAT transposon superfamily
ABIES09_001001T7	HAT transposon superfamily
ABIES09_001001T7	pre-rRNA-processing ESF2
ABIES09_001001T8	unknown
ABIES09_001004T11	DUF659 domain-containing Dimer_Tnp_hAT domain-containing
ABIES09_001004T17	Dimer_Tnp_hAT domain-containing , partial
ABIES09_001004T2	Dimer_Tnp_hAT domain-containing , partial
ABIES09_001004T4	DUF659 domain-containing
ABIES09_001004T5	DUF659 domain-containing Dimer_Tnp_hAT domain-containing
ABIES09_001004T6	DUF659 domain-containing Dimer_Tnp_hAT domain-containing
ABIES09_001004T7	HAT dimerization domain, Ribonuclease H-like domain
ABIES09_001004T9	DUF659 domain-containing
ABIES09_001013T3	KH domain-containing At4g18375
ABIES09_001015T2	pentatricopeptide repeat-containing At1g63400-like
ABIES09_001015T3	pentatricopeptide repeat-containing At1g12700, mitochondrial
ABIES09_001015T4	pentatricopeptide repeat-containing At1g63400-like
ABIES09_001015T6	pentatricopeptide repeat-containing At1g63400-like
ABIES09_001017T11	NBS LRR, partial
ABIES09_001017T13	TMV resistance N-like isoform X1
ABIES09_001017T3	TMV resistance N-like
ABIES09_001017T3	TIR domain-containing
ABIES09_001017T9	truncated TIR-NBS-LRR
ABIES09_001018T15	unknown
ABIES09_001018T17	unknown
ABIES09_001018T7	SCAN domain-containing , partial
ABIES09_001018T9	SCAN domain-containing , partial
ABIES09_001023T17	HYP1_DAVTA ame: Full=Hydrophobin-1 ame: Allergen=Cla h ? Flags: Precursor
ABIES09_001023T19	HYP1_DAVTA ame: Full=Hydrophobin-1 ame: Allergen=Cla h ? Flags: Precursor
ABIES09_001024T1	Retrovirus-related Pol poly from transposon TNT 1-94
ABIES09_001024T10	Retrovirus-related Pol poly from transposon TNT 1-94
ABIES09_001024T12	Retrovirus-related Pol poly from transposon TNT 1-94
ABIES09_001024T13	Retrovirus-related Pol poly from transposon TNT 1-94
ABIES09_001024T15	Retrovirus-related Pol poly from transposon TNT 1-94
ABIES09_001024T3	Retrovirus-related Pol poly from transposon TNT 1-94
ABIES09_001024T5	Retrovirus-related Pol poly from transposon TNT 1-94
ABIES09_001024T7	Retrovirus-related Pol poly from transposon TNT 1-94
ABIES09_001026T1	mitotic checkpoint
ABIES09_001026T2	mitotic checkpoint
ABIES09_001027T1	unknown
ABIES09_001027T10	unknown
ABIES09_001027T11	unknown
ABIES09_001027T19	unknown
ABIES09_001027T21	unknown
ABIES09_001027T8	unknown
ABIES09_001031T10	pentatricopeptide repeat-containing At4g13650
[truncated: 13,727 more rows]
